# Supplementary material for: N-(2-Oxo-2H-chromen-3-yl)cyclo­hexane­carboxamide
Source: Acta Crystallogr Sect E Struct Rep Online. 2012 Nov 24;68(Pt 12):o3447–8. doi: 10.1107/S1600536812047903 (PMC3589025; doi:10.1107/S1600536812047903)
Supplement: Supplementary file 1 [file e-68-o3447-sup1.cif]

##############################################################################
#                                                                            #
# This CIF contains the data in a paper accepted for publication in          #
# Acta Crystallographica Section E. It conforms to the requirements of       #
# Notes for Authors for Acta Crystallographica Section E, and has been       #
# peer reviewed under the auspices of the IUCr Commission on Journals.       #
#                                                                            #
# Full details of the Crystallographic Information File format               #
# are given in the paper "The Crystallographic Information File (CIF):       #
# a New Standard Archive File for Crystallography" by S. R. Hall, F. H.      #
# Allen and I. D. Brown [Acta Cryst. (1991), A47, 655-685].                  #
#                                                                            #
# The current version of the core CIF dictionary is obtainable from          #
# ftp://ftp.iucr.org/pub/cif_core.dic.                                       #
#                                                                            #
# Software is freely available for graphical display of the structure(s)     #
# in this CIF. For information consult the CIF software page                 #
# http://www.iucr.org/resources/cif/software.                                #
#                                                                            #
# This file may be used for bona fide research purposes within the           #
# scientific community so long as proper attribution is given to the journal # 
# article from which it was obtained.                                        #
#                                                                            #
##############################################################################
data_global
_audit_creation_method     'WinGX routine CIF_UPDATE'
_audit_conform_dict_name     cif_core.dic
_audit_conform_dict_version     2.4
_journal_date_recd_electronic     2012-11-15
_journal_date_accepted     2012-11-21
_journal_name_full     'Acta Crystallographica, Section E'
_journal_year     2012
_journal_volume     68
_journal_issue     12
_journal_page_first     o3447
_journal_page_last     o3448
_journal_paper_category     QO
_journal_paper_doi     10.1107/S1600536812047903
_journal_coeditor_code     GO2076
_publ_contact_author_name     'Matos, Maria J.'
_publ_contact_author_address
;
Department of Organic Chemistry
University of Santiago de Compostela
Santiago de Compostela
Spain
;
_publ_contact_author_email     'mariacmatos@gmail.com'
_publ_contact_author_fax     '00(000)0000000'
_publ_contact_author_phone     '00(000)0000000'
_publ_section_title
;
<i>N</i>-(2-Oxo-2<i>H</i>-chromen-3-yl)cyclohexanecarboxamide
;
loop_
    _publ_author_name
    _publ_author_footnote
    _publ_author_address
    'Matos, Maria J.' ?
;
Department of Organic Chemistry
University of Santiago de Compostela
Santiago de Compostela
Spain
;
    'Santana, Lourdes' .
;
Department of Organic Chemistry
University of Santiago de Compostela
Santiago de Compostela
Spain
;
    'Uriarte, Eugenio' .
;
Department of Organic Chemistry
University of Santiago de Compostela
Santiago de Compostela
Spain
;
data_I
_audit_creation_method     'WinGX routine CIF_UPDATE'
_audit_conform_dict_name     cif_core.dic
_audit_conform_dict_version     2.4
_chemical_name_systematic
;
<i>N</i>-(2-Oxo-2<i>H</i>-chromen-3-yl)cyclohexanecarboxamide
;
_chemical_name_common     MgM195
_chemical_formula_moiety     'C16 H17 N1 O3'
_chemical_formula_sum     'C16 H17 N1 O3'
_chemical_formula_iupac     'C16 H17 N1 O3'
_chemical_formula_weight     271.31
_chemical_melting_point     100
_symmetry_cell_setting     triclinic
_symmetry_space_group_name_H-M     'P -1'
_symmetry_space_group_name_Hall     '-P 1'
loop_
    _symmetry_equiv_pos_as_xyz
    'x, y, z'
    '-x, -y, -z'
_cell_length_a     6.4486(6)
_cell_length_b     9.6324(11)
_cell_length_c     11.0837(11)
_cell_angle_alpha     83.061(6)
_cell_angle_beta     89.134(5)
_cell_angle_gamma     73.987(5)
_cell_volume     656.79(12)
_cell_formula_units_Z     2
_cell_measurement_reflns_used     1680
_cell_measurement_theta_min     2.71
_cell_measurement_theta_max     26.25
_cell_measurement_temperature     100(2)
_cell_special_details     'F(000) = 288'
_exptl_crystal_description     plate
_exptl_crystal_colour     colourless
_exptl_crystal_size_max     0.48
_exptl_crystal_size_mid     0.45
_exptl_crystal_size_min     0.09
_exptl_crystal_density_diffrn     1.372
_exptl_crystal_density_method     'not measured'
_exptl_crystal_F_000     288
_exptl_absorpt_coefficient_mu     0.095
_exptl_absorpt_correction_type     multi-scan
_exptl_absorpt_process_details     '(SADABS; Bruker, 2012)'
_exptl_absorpt_correction_T_min     0.9099
_exptl_absorpt_correction_T_max     1.0000
_exptl_special_details
;
^1^H NMR (300 MHz, CDCl~3~): \d 1.27--1.95 (10H, m, 2H-2, 2H-3, 2H-4, 2H-5,
2H-6), 2.33--2.40 (1H, m H-1), 7.25--7.29 (2H, m, H-6, H-8), 7.33 (1H, dd,
H-7, J=8.5, J=1.5), 7.46 (1H, dd, H-5, J=8.5, J=1.6), 8.12 (1H, s, H-4), 8.70
(1H, s, --NH); ^13^C NMR (75.47?MHz, CDCl3): \d 25.6, 25.7, 29.7, 43.0, 116.6,
120.2, 123.4, 124.3, 125.4, 128.0, 129.8, 150.1, 159.2, 175.9; DEPT: 25.6,
25.7, 29.7, 43.0, 116.6, 120.2, 124.3, 125.4, 128.0; MS m/z 272 ([M + 1]+,
16), 271 (M+, 100). Anal. Calcd for C16H17NO3: C, 70.83; H, 6.32. Found: C,
70.85; H, 6.35.
;
_diffrn_ambient_temperature     100(2)
_diffrn_radiation_type     MoK\a
_diffrn_radiation_wavelength     0.71073
_diffrn_radiation_source     'fine-focus sealed tube'
_diffrn_radiation_monochromator     graphite
_diffrn_measurement_device_type     'Bruker X8 APEXII KappaCCD'
_diffrn_measurement_method     'omega and phi scans'
_diffrn_reflns_number     9698
_diffrn_reflns_av_R_equivalents     0.0444
_diffrn_reflns_theta_min     1.85
_diffrn_reflns_theta_max     25.68
_diffrn_reflns_theta_full     25.68
_diffrn_measured_fraction_theta_max     0.998
_diffrn_measured_fraction_theta_full     0.998
_diffrn_reflns_limit_h_min     -7
_diffrn_reflns_limit_h_max     7
_diffrn_reflns_limit_k_min     -11
_diffrn_reflns_limit_k_max     11
_diffrn_reflns_limit_l_min     0
_diffrn_reflns_limit_l_max     13
_refine_special_details
;
Refinement of <i>F</i>^2^ against ALL reflections. The weighted <i>R</i>-factor
<i>wR</i> and goodness of fit <i>S</i> are based on <i>F</i>^2^, conventional
<i>R</i>-factors <i>R</i> are based on <i>F</i>, with <i>F</i> set to zero for
negative <i>F</i>^2^. The threshold expression of <i>F</i>^2^ >
2\s(<i>F</i>^2^) is used only for calculating <i>R</i>-factors(gt) <i>etc</i>.
and is not relevant to the choice of reflections for refinement.
<i>R</i>-factors based on <i>F</i>^2^ are statistically about twice as large
as those based on <i>F</i>, and <i>R</i>- factors based on ALL data will be
even larger.
;
_reflns_number_total     2487
_reflns_number_gt     1834
_reflns_threshold_expression     I>2\s(I)
_refine_ls_structure_factor_coef     Fsqd
_refine_ls_matrix_type     full
_refine_ls_R_factor_all     0.0666
_refine_ls_R_factor_gt     0.0451
_refine_ls_wR_factor_gt     0.1029
_refine_ls_wR_factor_ref     0.1125
_refine_ls_goodness_of_fit_ref     1.06
_refine_ls_restrained_S_all     1.06
_refine_ls_number_reflns     2487
_refine_ls_number_parameters     185
_refine_ls_number_restraints     0
_refine_ls_hydrogen_treatment     mixed
_refine_ls_weighting_scheme     calc
_refine_ls_weighting_details
         'calc w=1/[\s^2^(Fo^2^)+(0.0577P)^2^+0.0000P] where P=(Fo^2^+2Fc^2^)/3'
_atom_sites_solution_hydrogens     geom
_atom_sites_solution_primary     direct
_atom_sites_solution_secondary     difmap
_refine_ls_shift/su_max     0
_refine_ls_shift/su_mean     0
_refine_diff_density_max     0.204
_refine_diff_density_min     -0.248
_refine_ls_extinction_method     none
loop_
    _atom_type_symbol
    _atom_type_description
    _atom_type_scat_dispersion_real
    _atom_type_scat_dispersion_imag
    _atom_type_scat_source
    C C 0.0033 0.0016 'International Tables Vol C Tables 4.2.6.8 and 6.1.1.4'
    H H 0 0 'International Tables Vol C Tables 4.2.6.8 and 6.1.1.4'
    N N 0.0061 0.0033 'International Tables Vol C Tables 4.2.6.8 and 6.1.1.4'
    O O 0.0106 0.006 'International Tables Vol C Tables 4.2.6.8 and 6.1.1.4'
_computing_data_collection     'APEX2 (Bruker, 2012)'
_computing_cell_refinement     'SAINT (Bruker, 2012)'
_computing_data_reduction     'SAINT (Bruker, 2012)'
_computing_structure_solution     'SIR97 (Altomare <i>et al.</i>, 1999)'
_computing_structure_refinement     'SHELXL97 (Sheldrick, 2008)'
_computing_molecular_graphics     'PLATON (Spek, 2009)'
_computing_publication_material     'WinGX (Farrugia, 2012)'
loop_
    _atom_site_type_symbol
    _atom_site_label
    _atom_site_fract_x
    _atom_site_fract_y
    _atom_site_fract_z
    _atom_site_U_iso_or_equiv
    _atom_site_adp_type
    _atom_site_calc_flag
    _atom_site_refinement_flags
    _atom_site_occupancy
    _atom_site_symmetry_multiplicity
    _atom_site_disorder_assembly
    _atom_site_disorder_group
    O O1 0.24398(15) 0.35744(12) -0.13872(9) 0.0151(3) Uani d . 1 1 . .
    C C2 0.2812(2) 0.23542(18) -0.05704(14) 0.0135(4) Uani d . 1 1 . .
    C C3 0.0969(2) 0.20233(18) 0.00628(14) 0.0124(4) Uani d . 1 1 . .
    C C4 -0.1049(2) 0.28990(18) -0.01851(13) 0.0136(4) Uani d . 1 1 . .
    H H4 -0.2245 0.2668 0.0216 0.016 Uiso calc R 1 1 . .
    C C5 -0.1385(2) 0.41752(18) -0.10531(13) 0.0128(4) Uani d . 1 1 . .
    C C6 -0.3423(2) 0.51517(19) -0.13683(14) 0.0157(4) Uani d . 1 1 . .
    H H6 -0.4679 0.4963 -0.1007 0.019 Uiso calc R 1 1 . .
    C C7 -0.3625(3) 0.63721(19) -0.21886(14) 0.0177(4) Uani d . 1 1 . .
    H H7 -0.5009 0.7028 -0.2381 0.021 Uiso calc R 1 1 . .
    C C8 -0.1796(3) 0.66474(19) -0.27396(14) 0.0185(4) Uani d . 1 1 . .
    H H8 -0.1938 0.7492 -0.3307 0.022 Uiso calc R 1 1 . .
    C C9 0.0224(3) 0.56983(18) -0.24641(14) 0.0165(4) Uani d . 1 1 . .
    H H9 0.1473 0.5875 -0.2843 0.02 Uiso calc R 1 1 . .
    C C10 0.0385(2) 0.44942(18) -0.16300(14) 0.0135(4) Uani d . 1 1 . .
    O O11 0.46651(16) 0.16189(12) -0.04220(10) 0.0183(3) Uani d . 1 1 . .
    N N12 0.1571(2) 0.07624(16) 0.08823(12) 0.0147(3) Uani d . 1 1 . .
    H H12 0.285(3) 0.019(2) 0.0806(15) 0.028(5) Uiso d . 1 1 . .
    C C13 0.0426(2) 0.03698(18) 0.18526(14) 0.0139(4) Uani d . 1 1 . .
    O O14 -0.13975(16) 0.10822(13) 0.20623(10) 0.0219(3) Uani d . 1 1 . .
    C C15 0.1649(2) -0.09965(18) 0.26441(14) 0.0131(4) Uani d . 1 1 . .
    H H15 0.24 -0.1722 0.2095 0.016 Uiso calc R 1 1 . .
    C C16 0.0122(2) -0.16661(18) 0.34364(14) 0.0160(4) Uani d . 1 1 . .
    H H16A -0.0669 -0.0959 0.3977 0.019 Uiso calc R 1 1 . .
    H H16B -0.0948 -0.1882 0.2911 0.019 Uiso calc R 1 1 . .
    C C17 0.1367(2) -0.30629(19) 0.42045(15) 0.0188(4) Uani d . 1 1 . .
    H H17A 0.0353 -0.3448 0.4735 0.023 Uiso calc R 1 1 . .
    H H17B 0.2042 -0.3802 0.3664 0.023 Uiso calc R 1 1 . .
    C C18 0.3111(3) -0.27969(19) 0.49876(15) 0.0201(4) Uani d . 1 1 . .
    H H18A 0.2425 -0.2148 0.5595 0.024 Uiso calc R 1 1 . .
    H H18B 0.3954 -0.3732 0.5431 0.024 Uiso calc R 1 1 . .
    C C19 0.4615(3) -0.21078(19) 0.42127(15) 0.0212(4) Uani d . 1 1 . .
    H H19A 0.5427 -0.2807 0.3672 0.025 Uiso calc R 1 1 . .
    H H19B 0.567 -0.1889 0.4748 0.025 Uiso calc R 1 1 . .
    C C20 0.3377(2) -0.07084(19) 0.34427(14) 0.0174(4) Uani d . 1 1 . .
    H H20A 0.4394 -0.0317 0.292 0.021 Uiso calc R 1 1 . .
    H H20B 0.2681 0.0028 0.3981 0.021 Uiso calc R 1 1 . .
loop_
    _atom_site_aniso_label
    _atom_site_aniso_U_11
    _atom_site_aniso_U_22
    _atom_site_aniso_U_33
    _atom_site_aniso_U_12
    _atom_site_aniso_U_13
    _atom_site_aniso_U_23
    O1 0.0132(6) 0.0145(7) 0.0169(6) -0.0041(5) 0.0012(5) 0.0019(5)
    C2 0.0175(8) 0.0115(10) 0.0127(9) -0.0048(7) 0.0005(7) -0.0039(7)
    C3 0.0168(8) 0.0117(10) 0.0096(8) -0.0053(7) 0.0014(6) -0.0015(7)
    C4 0.0145(8) 0.0160(10) 0.0117(9) -0.0058(7) 0.0013(7) -0.0037(8)
    C5 0.0170(8) 0.0126(10) 0.0098(9) -0.0048(7) 0.0007(7) -0.0039(7)
    C6 0.0153(8) 0.0196(11) 0.0125(9) -0.0044(7) 0.0004(7) -0.0043(8)
    C7 0.0199(9) 0.0175(10) 0.0133(9) 0.0000(7) -0.0041(7) -0.0037(8)
    C8 0.0290(9) 0.0128(10) 0.0137(9) -0.0060(8) -0.0040(7) -0.0007(8)
    C9 0.0207(9) 0.0178(10) 0.0138(9) -0.0099(7) 0.0015(7) -0.0022(8)
    C10 0.0150(8) 0.0136(10) 0.0117(9) -0.0029(7) -0.0016(6) -0.0031(7)
    O11 0.0129(6) 0.0174(7) 0.0229(7) -0.0024(5) 0.0014(5) -0.0005(5)
    N12 0.0126(7) 0.0145(8) 0.0149(8) -0.0011(6) 0.0024(6) 0.0005(6)
    C13 0.0157(8) 0.0161(10) 0.0123(9) -0.0079(7) 0.0021(7) -0.0036(7)
    O14 0.0162(6) 0.0218(8) 0.0230(7) -0.0005(5) 0.0046(5) 0.0035(6)
    C15 0.0161(8) 0.0118(10) 0.0112(8) -0.0036(7) 0.0008(6) -0.0014(7)
    C16 0.0182(8) 0.0169(10) 0.0148(9) -0.0080(7) 0.0019(7) -0.0019(8)
    C17 0.0241(9) 0.0178(11) 0.0156(9) -0.0083(7) 0.0029(7) -0.0011(8)
    C18 0.0248(9) 0.0174(11) 0.0165(9) -0.0041(8) -0.0006(7) 0.0003(8)
    C19 0.0213(9) 0.0221(11) 0.0194(10) -0.0067(8) -0.0049(7) 0.0029(8)
    C20 0.0192(8) 0.0172(10) 0.0165(9) -0.0075(7) -0.0011(7) 0.0013(8)
_geom_special_details
;
All s.u.'s (except the s.u. in the dihedral angle between two l.s. planes) are
estimated using the full covariance matrix. The cell s.u.'s are taken into
account individually in the estimation of s.u.'s in distances, angles and
torsion angles; correlations between s.u.'s in cell parameters are only used
when they are defined by crystal symmetry. An approximate (isotropic)
treatment of cell s.u.'s is used for estimating s.u.'s involving l.s. planes.
;
loop_
    _geom_bond_atom_site_label_1
    _geom_bond_atom_site_label_2
    _geom_bond_site_symmetry_2
    _geom_bond_distance
    _geom_bond_publ_flag
    O1 C2 . 1.3610(19) ?
    O1 C10 . 1.3852(17) ?
    C2 O11 . 1.2115(17) ?
    C2 C3 . 1.462(2) ?
    C3 C4 . 1.3523(19) ?
    C3 N12 . 1.391(2) ?
    C4 C5 . 1.434(2) ?
    C4 H4 . 0.95 ?
    C5 C10 . 1.389(2) ?
    C5 C6 . 1.410(2) ?
    C6 C7 . 1.373(2) ?
    C6 H6 . 0.95 ?
    C7 C8 . 1.395(2) ?
    C7 H7 . 0.95 ?
    C8 C9 . 1.383(2) ?
    C8 H8 . 0.95 ?
    C9 C10 . 1.374(2) ?
    C9 H9 . 0.95 ?
    N12 C13 . 1.370(2) ?
    N12 H12 . 0.867(17) ?
    C13 O14 . 1.2220(17) ?
    C13 C15 . 1.514(2) ?
    C15 C16 . 1.531(2) ?
    C15 C20 . 1.537(2) ?
    C15 H15 . 1 ?
    C16 C17 . 1.526(2) ?
    C16 H16A . 0.99 ?
    C16 H16B . 0.99 ?
    C17 C18 . 1.525(2) ?
    C17 H17A . 0.99 ?
    C17 H17B . 0.99 ?
    C18 C19 . 1.521(2) ?
    C18 H18A . 0.99 ?
    C18 H18B . 0.99 ?
    C19 C20 . 1.527(2) ?
    C19 H19A . 0.99 ?
    C19 H19B . 0.99 ?
    C20 H20A . 0.99 ?
    C20 H20B . 0.99 ?
loop_
    _geom_angle_atom_site_label_1
    _geom_angle_atom_site_label_2
    _geom_angle_atom_site_label_3
    _geom_angle_site_symmetry_1
    _geom_angle_site_symmetry_3
    _geom_angle
    _geom_angle_publ_flag
    C2 O1 C10 . . 121.98(12) ?
    O11 C2 O1 . . 117.05(14) ?
    O11 C2 C3 . . 124.73(15) ?
    O1 C2 C3 . . 118.23(13) ?
    C4 C3 N12 . . 127.29(15) ?
    C4 C3 C2 . . 120.24(15) ?
    N12 C3 C2 . . 112.46(13) ?
    C3 C4 C5 . . 120.11(15) ?
    C3 C4 H4 . . 119.9 ?
    C5 C4 H4 . . 119.9 ?
    C10 C5 C6 . . 116.77(15) ?
    C10 C5 C4 . . 119.08(14) ?
    C6 C5 C4 . . 124.15(15) ?
    C7 C6 C5 . . 121.11(15) ?
    C7 C6 H6 . . 119.4 ?
    C5 C6 H6 . . 119.4 ?
    C6 C7 C8 . . 119.91(15) ?
    C6 C7 H7 . . 120 ?
    C8 C7 H7 . . 120 ?
    C9 C8 C7 . . 120.39(16) ?
    C9 C8 H8 . . 119.8 ?
    C7 C8 H8 . . 119.8 ?
    C10 C9 C8 . . 118.56(15) ?
    C10 C9 H9 . . 120.7 ?
    C8 C9 H9 . . 120.7 ?
    C9 C10 O1 . . 116.42(14) ?
    C9 C10 C5 . . 123.25(14) ?
    O1 C10 C5 . . 120.33(15) ?
    C13 N12 C3 . . 127.25(13) ?
    C13 N12 H12 . . 115.9(12) ?
    C3 N12 H12 . . 116.6(12) ?
    O14 C13 N12 . . 122.46(15) ?
    O14 C13 C15 . . 123.73(14) ?
    N12 C13 C15 . . 113.80(13) ?
    C13 C15 C16 . . 111.49(12) ?
    C13 C15 C20 . . 111.68(14) ?
    C16 C15 C20 . . 110.15(13) ?
    C13 C15 H15 . . 107.8 ?
    C16 C15 H15 . . 107.8 ?
    C20 C15 H15 . . 107.8 ?
    C17 C16 C15 . . 111.00(12) ?
    C17 C16 H16A . . 109.4 ?
    C15 C16 H16A . . 109.4 ?
    C17 C16 H16B . . 109.4 ?
    C15 C16 H16B . . 109.4 ?
    H16A C16 H16B . . 108 ?
    C18 C17 C16 . . 111.32(14) ?
    C18 C17 H17A . . 109.4 ?
    C16 C17 H17A . . 109.4 ?
    C18 C17 H17B . . 109.4 ?
    C16 C17 H17B . . 109.4 ?
    H17A C17 H17B . . 108 ?
    C19 C18 C17 . . 111.01(14) ?
    C19 C18 H18A . . 109.4 ?
    C17 C18 H18A . . 109.4 ?
    C19 C18 H18B . . 109.4 ?
    C17 C18 H18B . . 109.4 ?
    H18A C18 H18B . . 108 ?
    C18 C19 C20 . . 111.67(14) ?
    C18 C19 H19A . . 109.3 ?
    C20 C19 H19A . . 109.3 ?
    C18 C19 H19B . . 109.3 ?
    C20 C19 H19B . . 109.3 ?
    H19A C19 H19B . . 107.9 ?
    C19 C20 C15 . . 110.64(14) ?
    C19 C20 H20A . . 109.5 ?
    C15 C20 H20A . . 109.5 ?
    C19 C20 H20B . . 109.5 ?
    C15 C20 H20B . . 109.5 ?
    H20A C20 H20B . . 108.1 ?
loop_
    _geom_torsion_atom_site_label_1
    _geom_torsion_atom_site_label_2
    _geom_torsion_atom_site_label_3
    _geom_torsion_atom_site_label_4
    _geom_torsion_site_symmetry_1
    _geom_torsion_site_symmetry_2
    _geom_torsion_site_symmetry_3
    _geom_torsion_site_symmetry_4
    _geom_torsion
    _geom_torsion_publ_flag
    C10 O1 C2 O11 . . . . 179.93(13) ?
    C10 O1 C2 C3 . . . . -0.1(2) ?
    O11 C2 C3 C4 . . . . -178.64(15) ?
    O1 C2 C3 C4 . . . . 1.4(2) ?
    O11 C2 C3 N12 . . . . 0.8(2) ?
    O1 C2 C3 N12 . . . . -179.14(13) ?
    N12 C3 C4 C5 . . . . 179.33(14) ?
    C2 C3 C4 C5 . . . . -1.3(2) ?
    C3 C4 C5 C10 . . . . 0.0(2) ?
    C3 C4 C5 C6 . . . . -179.90(14) ?
    C10 C5 C6 C7 . . . . -1.3(2) ?
    C4 C5 C6 C7 . . . . 178.56(15) ?
    C5 C6 C7 C8 . . . . 1.1(2) ?
    C6 C7 C8 C9 . . . . 0.0(2) ?
    C7 C8 C9 C10 . . . . -0.7(2) ?
    C8 C9 C10 O1 . . . . 179.81(13) ?
    C8 C9 C10 C5 . . . . 0.4(2) ?
    C2 O1 C10 C9 . . . . 179.36(13) ?
    C2 O1 C10 C5 . . . . -1.2(2) ?
    C6 C5 C10 C9 . . . . 0.6(2) ?
    C4 C5 C10 C9 . . . . -179.32(15) ?
    C6 C5 C10 O1 . . . . -178.81(13) ?
    C4 C5 C10 O1 . . . . 1.3(2) ?
    C4 C3 N12 C13 . . . . -21.3(3) ?
    C2 C3 N12 C13 . . . . 159.30(15) ?
    C3 N12 C13 O14 . . . . 5.0(3) ?
    C3 N12 C13 C15 . . . . -173.68(14) ?
    O14 C13 C15 C16 . . . . 20.2(2) ?
    N12 C13 C15 C16 . . . . -161.13(14) ?
    O14 C13 C15 C20 . . . . -103.50(18) ?
    N12 C13 C15 C20 . . . . 75.17(17) ?
    C13 C15 C16 C17 . . . . 178.50(13) ?
    C20 C15 C16 C17 . . . . -56.93(18) ?
    C15 C16 C17 C18 . . . . 56.43(18) ?
    C16 C17 C18 C19 . . . . -55.19(18) ?
    C17 C18 C19 C20 . . . . 55.31(19) ?
    C18 C19 C20 C15 . . . . -56.28(18) ?
    C13 C15 C20 C19 . . . . -178.89(13) ?
    C16 C15 C20 C19 . . . . 56.65(17) ?
loop_
    _geom_hbond_atom_site_label_D
    _geom_hbond_atom_site_label_H
    _geom_hbond_atom_site_label_A
    _geom_hbond_site_symmetry_A
    _geom_hbond_distance_DH
    _geom_hbond_distance_HA
    _geom_hbond_distance_DA
    _geom_hbond_angle_DHA
    N12 H12 O11 . 0.87(2) 2.346(19) 2.6990(18) 104.7(14)
    N12 H12 O11 2_655 0.87(2) 2.098(18) 2.9303(16) 160.8(17)
    C4 H4 O14 . 0.95 2.37 2.9094(19) 115
    C7 H7 O14 2_465 0.95 2.57 3.473(2) 158
    C16 H16B Cg1 2_555 0.99 2.81 3.5732(17) 134
    C17 H17B Cg2 2_555 0.99 2.70 3.5876(19) 149
_iucr_refine_instructions_details
;
TITL eu06yfa1n in P -1
CELL  0.71073   6.4486   9.6324  11.0837   83.061   89.134   73.987
ZERR     2.00   0.0006   0.0011   0.0011    0.006    0.005    0.005
LATT   1
SFAC  C    H    N    O
UNIT  32   34   2    6
MERG   2
FMAP   2
PLAN   10
SIZE     0.09   0.45   0.48
ACTA
BOND   $H
EQIV   $1 -x+1, -y, -z
HTAB   2.0
HTAB   N12 O11_$1
CONF
LIST   4
WPDB  -2
L.S.  10
TEMP  -173.00
WGHT    0.057700
FVAR       0.28255
O1    4    0.243981    0.357437   -0.138719    11.00000    0.01320    0.01455 =
         0.01687    0.00186    0.00123   -0.00412
C2    1    0.281178    0.235422   -0.057038    11.00000    0.01750    0.01150 =
         0.01272   -0.00390    0.00048   -0.00480
C3    1    0.096859    0.202326    0.006278    11.00000    0.01678    0.01165 =
         0.00960   -0.00153    0.00136   -0.00527
C4    1   -0.104877    0.289898   -0.018513    11.00000    0.01453    0.01602 =
         0.01165   -0.00367    0.00131   -0.00584
AFIX  43
H4    2   -0.224497    0.266847    0.021625    11.00000   -1.20000
AFIX   0
C5    1   -0.138533    0.417520   -0.105305    11.00000    0.01695    0.01257 =
         0.00981   -0.00394    0.00070   -0.00477
C6    1   -0.342347    0.515174   -0.136830    11.00000    0.01529    0.01958 =
         0.01251   -0.00432    0.00037   -0.00438
AFIX  43
H6    2   -0.467874    0.496264   -0.100726    11.00000   -1.20000
AFIX   0
C7    1   -0.362526    0.637205   -0.218864    11.00000    0.01994    0.01746 =
         0.01329   -0.00369   -0.00412   -0.00002
AFIX  43
H7    2   -0.500867    0.702779   -0.238071    11.00000   -1.20000
AFIX   0
C8    1   -0.179579    0.664743   -0.273957    11.00000    0.02895    0.01284 =
         0.01370   -0.00074   -0.00402   -0.00602
AFIX  43
H8    2   -0.193828    0.749169   -0.330720    11.00000   -1.20000
AFIX   0
C9    1    0.022418    0.569832   -0.246406    11.00000    0.02066    0.01779 =
         0.01378   -0.00217    0.00147   -0.00994
AFIX  43
H9    2    0.147316    0.587514   -0.284325    11.00000   -1.20000
AFIX   0
C10   1    0.038499    0.449419   -0.163001    11.00000    0.01504    0.01359 =
         0.01173   -0.00311   -0.00158   -0.00289
O11   4    0.466509    0.161887   -0.042203    11.00000    0.01286    0.01743 =
         0.02291   -0.00052    0.00143   -0.00236
N12   3    0.157086    0.076245    0.088228    11.00000    0.01256    0.01451 =
         0.01489    0.00047    0.00237   -0.00107
H12   2    0.285212    0.019032    0.080650    11.00000    0.02761
C13   1    0.042647    0.036977    0.185261    11.00000    0.01570    0.01614 =
         0.01229   -0.00356    0.00207   -0.00791
O14   4   -0.139749    0.108219    0.206230    11.00000    0.01623    0.02183 =
         0.02301    0.00346    0.00459   -0.00045
C15   1    0.164925   -0.099647    0.264408    11.00000    0.01606    0.01179 =
         0.01123   -0.00138    0.00078   -0.00359
AFIX  13
H15   2    0.240023   -0.172224    0.209548    11.00000   -1.20000
AFIX   0
C16   1    0.012227   -0.166608    0.343640    11.00000    0.01823    0.01693 =
         0.01478   -0.00189    0.00191   -0.00797
AFIX  23
H16A  2   -0.066882   -0.095898    0.397651    11.00000   -1.20000
H16B  2   -0.094837   -0.188197    0.291068    11.00000   -1.20000
AFIX   0
C17   1    0.136650   -0.306294    0.420448    11.00000    0.02414    0.01778 =
         0.01562   -0.00106    0.00286   -0.00831
AFIX  23
H17A  2    0.035285   -0.344818    0.473490    11.00000   -1.20000
H17B  2    0.204183   -0.380233    0.366383    11.00000   -1.20000
AFIX   0
C18   1    0.311080   -0.279687    0.498759    11.00000    0.02484    0.01742 =
         0.01654    0.00030   -0.00063   -0.00413
AFIX  23
H18A  2    0.242543   -0.214759    0.559508    11.00000   -1.20000
H18B  2    0.395441   -0.373244    0.543088    11.00000   -1.20000
AFIX   0
C19   1    0.461536   -0.210782    0.421265    11.00000    0.02127    0.02209 =
         0.01943    0.00293   -0.00495   -0.00667
AFIX  23
H19A  2    0.542718   -0.280712    0.367219    11.00000   -1.20000
H19B  2    0.567010   -0.188884    0.474752    11.00000   -1.20000
AFIX   0
C20   1    0.337722   -0.070837    0.344265    11.00000    0.01920    0.01718 =
         0.01651    0.00131   -0.00113   -0.00745
AFIX  23
H20A  2    0.439428   -0.031718    0.291977    11.00000   -1.20000
H20B  2    0.268052    0.002832    0.398124    11.00000   -1.20000
HKLF 4
REM  eu06yfa1n in P -1
REM R1 =  0.0451 for   1834 Fo > 4sig(Fo)  and  0.0666 for all   2487 data
REM    185 parameters refined using      0 restraints
END
WGHT      0.0578      0.0000
REM Highest difference peak  0.204,  deepest hole -0.248,  1-sigma level  0.056
Q1    1   0.5165  0.1026  0.0615  11.00000  0.05    0.20
Q2    1  -0.2104  0.4861 -0.0871  11.00000  0.05    0.20
Q3    1  -0.0794  0.5845 -0.2977  11.00000  0.05    0.19
Q4    1   0.5767  0.1879 -0.1236  11.00000  0.05    0.19
Q5    1  -0.0716  0.4206 -0.1567  11.00000  0.05    0.17
Q6    1   0.4002  0.5327 -0.3085  11.00000  0.05    0.17
Q7    1  -0.6713  0.5885 -0.1381  11.00000  0.05    0.17
Q8    1   0.1302 -0.0007  0.4166  11.00000  0.05    0.17
Q9    1   0.4315  0.2026  0.0971  11.00000  0.05    0.17
Q10   1   0.1560  0.7207 -0.3368  11.00000  0.05    0.17
;
