# Supplementary material for: N-(2-Oxo-2H-chromen-3-yl)cyclo­hexane­carboxamide
Source: Acta Crystallogr Sect E Struct Rep Online. 2012 Nov 24;68(Pt 12):o3447–8. doi: 10.1107/S1600536812047903 (PMC3589025; doi:10.1107/S1600536812047903)
Supplement: Supplementary file 2 [file e-68-o3447-Isup2.hkl]

#
# h,k,l, Fc-squared, Fo-squared, sigma(Fo-squared) and status flag
#
data_I
_shelx_title ' eu06yfa1n in P -1'
_shelx_refln_list_code          4
_shelx_F_calc_maximum      115.11
_exptl_crystal_F_000       288.00
_reflns_d_resolution_high  0.8201
 
loop_
 _symmetry_equiv_pos_as_xyz
 'x, y, z'
 '-x, -y, -z'
 
_cell_length_a     6.4486
_cell_length_b     9.6324
_cell_length_c    11.0837
_cell_angle_alpha  83.061
_cell_angle_beta   89.134
_cell_angle_gamma  73.987
 
_shelx_F_squared_multiplier     1.000
 
loop_
 _refln_index_h
 _refln_index_k
 _refln_index_l
 _refln_F_squared_calc
 _refln_F_squared_meas
 _refln_F_squared_sigma
 _refln_observed_status
   1   0   0     2278.20     1962.08     30.69 o
   2   0   0        1.51        1.63      0.38 o
   3   0   0      169.45      183.76      3.88 o
   4   0   0       30.87       34.32      2.38 o
   5   0   0       49.44       42.96      3.26 o
   6   0   0      218.25      231.36      9.39 o
   7   0   0       53.24       74.03      6.14 o
  -7   1   0        4.36        1.13      2.38 o
  -6   1   0       86.63       86.43      5.51 o
  -5   1   0       62.66       67.26      3.51 o
  -4   1   0       27.67       37.58      2.13 o
  -3   1   0      671.56      709.85     14.66 o
  -2   1   0       57.19       55.87      6.14 o
   0   1   0        8.79        8.02      0.63 o
   1   1   0        0.84        0.38      0.38 o
   2   1   0      493.79      489.14      6.26 o
   3   1   0       46.48       56.49      1.38 o
   4   1   0        2.89        3.76      1.25 o
   5   1   0      266.76      278.08      7.64 o
   6   1   0        3.32        4.38      2.38 o
   7   1   0       44.43       48.23      5.76 o
  -6   2   0        0.72       -0.38      1.38 o
  -5   2   0      198.05      188.02      5.01 o
  -4   2   0       11.10       11.90      1.00 o
  -3   2   0      740.50      761.58     15.53 o
  -2   2   0      251.76      245.89      6.51 o
  -1   2   0        0.65        0.88      0.25 o
   0   2   0      364.57      341.08      5.89 o
   1   2   0     1354.19     1330.14     16.41 o
   2   2   0       67.91       70.40      2.51 o
   3   2   0        3.18        2.88      0.88 o
   4   2   0       77.70       73.15      2.76 o
   5   2   0       55.91       56.12      2.63 o
   6   2   0      376.79      380.04     13.65 o
   7   2   0        6.94        9.65      3.63 o
  -6   3   0        0.00        1.00      1.00 o
  -5   3   0      102.05       99.71      3.26 o
  -4   3   0       10.54       12.15      1.00 o
  -3   3   0        1.18        1.00      0.63 o
  -2   3   0     1240.29     1297.07     25.55 o
  -1   3   0       14.10       12.78      0.88 o
   0   3   0        2.66        4.38      0.88 o
   1   3   0      162.03      164.72      4.26 o
   2   3   0      699.46      686.43     10.40 o
   3   3   0        0.00        0.00      0.88 o
   4   3   0       87.08       90.19      3.76 o
   5   3   0       44.50       46.35      4.01 o
   6   3   0      107.37      119.12      8.77 o
   7   3   0       19.86       15.03      4.63 o
  -6   4   0        5.01       13.03      3.01 o
  -5   4   0       26.96       19.79      1.88 o
  -4   4   0       22.19       17.91      1.63 o
  -3   4   0       57.90       57.37      3.01 o
  -2   4   0       73.82       80.54      4.13 o
  -1   4   0      213.16      205.30      5.64 o
   0   4   0      235.27      244.26      6.51 o
   1   4   0        5.65        6.01      1.38 o
   2   4   0        0.52       -0.88      0.88 o
   3   4   0     1046.96     1058.20     16.66 o
   4   4   0      249.73      285.97      7.01 o
   5   4   0      299.42      304.01      8.02 o
   6   4   0      248.56      261.29     12.40 o
   7   4   0       35.86       26.56      6.39 o
  -5   5   0        6.92        3.76      1.63 o
  -4   5   0      468.42      447.81     12.15 o
  -3   5   0       95.40       93.19      4.89 o
  -2   5   0      607.56      584.59     15.41 o
  -1   5   0      239.23      250.65      6.39 o
   0   5   0       60.07       55.62      3.51 o
   1   5   0       23.39       28.56      2.51 o
   2   5   0       36.32       41.34      3.26 o
   3   5   0       50.08       50.61      3.38 o
   4   5   0      134.29      126.39      5.51 o
   5   5   0        6.72        0.88      1.88 o
   6   5   0      230.35      225.84     13.40 o
   7   5   0       15.49       14.53      5.76 o
  -5   6   0        5.17        3.88      3.01 o
  -4   6   0      122.76      127.39      7.39 o
  -3   6   0       17.08       16.78      3.13 o
  -2   6   0      499.96      507.05     13.40 o
  -1   6   0       94.76      100.83      5.26 o
   0   6   0        5.03        7.52      1.88 o
   1   6   0     1416.60     1594.06     28.81 o
   2   6   0      136.23      151.06      6.64 o
   3   6   0        0.03        1.88      1.38 o
   4   6   0       29.29       31.82      3.76 o
   5   6   0       81.58       83.05      6.01 o
   6   6   0        0.61       -1.25      3.88 o
   7   6   0        0.54       -4.13      4.26 o
  -4   7   0        1.05       -0.63      2.51 o
  -3   7   0       54.81       64.63      6.39 o
  -2   7   0      457.99      466.85     15.78 o
  -1   7   0      326.06      338.20     10.90 o
   0   7   0       61.14       62.25      4.51 o
   1   7   0        0.13        2.51      1.75 o
   2   7   0       54.48       51.86      4.26 o
   3   7   0       69.37       79.54      6.01 o
   4   7   0       46.87       48.73      4.51 o
   5   7   0        0.21        4.76      3.38 o
   6   7   0        0.09       -3.01      3.38 o
   7   7   0        0.05       -3.88      7.52 o
  -4   8   0       35.35       30.19      6.14 o
  -3   8   0       31.96       38.20      5.51 o
  -2   8   0      230.99      239.62     12.53 o
  -1   8   0      577.90      591.10     19.79 o
   0   8   0      105.92      116.24      8.02 o
   1   8   0        1.70        1.63      2.25 o
   2   8   0       85.58       90.06      6.64 o
   3   8   0        1.70       -0.63      2.63 o
   4   8   0      132.58      123.26     11.15 o
   5   8   0       25.38       35.32      5.89 o
   6   8   0       19.70       20.67      7.01 o
  -3   9   0       24.06       39.96     11.27 o
  -2   9   0       19.13       16.78      6.01 o
  -1   9   0      469.50      509.56     23.55 o
   0   9   0        2.89       -3.88      3.88 o
   1   9   0       59.66       71.77      8.14 o
   2   9   0        8.72        6.76      3.63 o
   3   9   0       97.88       98.83     12.28 o
   4   9   0       14.93       22.05      7.14 o
   5   9   0       13.66        6.89      6.51 o
   6   9   0        4.80       -1.75      8.89 o
  -2  10   0       14.87       13.15      6.51 o
  -1  10   0        3.01       -1.38      5.39 o
   0  10   0        0.23        2.38      4.89 o
   1  10   0       17.52       23.67      8.02 o
   2  10   0        0.84        0.38      4.76 o
   3  10   0       53.58       50.10     10.65 o
   4  10   0      662.29      688.81     32.44 o
   5  10   0      129.33      118.37     15.53 o
   0  11   0       31.60       34.20     12.90 o
   1  11   0       58.67       64.76     16.41 o
   2  11   0       18.31       29.69     12.28 o
   3  11   0        0.11        3.26      6.26 o
   4  11   0      125.54      141.04     17.54 o
  -4 -11   1        7.60        3.51      6.76 o
  -3 -11   1        4.88        1.38      6.14 o
  -2 -11   1        5.99        7.64     11.52 o
  -1 -11   1        0.21       -4.89      8.52 o
   0 -11   1        7.81       23.05     11.52 o
  -5 -10   1        0.00       -2.51      5.89 o
  -4 -10   1       19.38       11.77      6.64 o
  -3 -10   1        4.12        4.01      5.26 o
  -2 -10   1       14.54       17.29      6.76 o
  -1 -10   1      391.94      328.43     32.94 o
   0 -10   1        1.63       -1.75      5.14 o
   1 -10   1        9.35        5.89      6.01 o
  -6  -9   1        0.00       -4.89      8.52 o
  -5  -9   1       73.26       87.93     13.40 o
  -4  -9   1      470.12      511.31     26.18 o
  -3  -9   1      131.06      143.42     15.03 o
  -2  -9   1        3.66        2.76      3.26 o
  -1  -9   1        5.56        8.27      4.13 o
   0  -9   1       25.41       12.15      5.89 o
   1  -9   1       50.88       38.20      7.77 o
   2  -9   1       45.51       42.71      7.64 o
   3  -9   1       79.59      127.01     18.54 o
  -6  -8   1        1.41        8.52      4.89 o
  -5  -8   1        4.25        6.76      5.51 o
  -4  -8   1      310.74      323.42     18.04 o
  -3  -8   1      204.51      232.86     11.27 o
  -2  -8   1       23.53       19.67      3.76 o
  -1  -8   1       14.35       11.77      3.01 o
   0  -8   1        0.01        2.00      2.63 o
   1  -8   1       36.51       45.34      6.14 o
   2  -8   1       12.94       13.28      4.26 o
   3  -8   1       15.27       14.91      4.51 o
  -7  -7   1      331.63      332.44     20.67 o
  -6  -7   1       12.92        8.64      5.14 o
  -5  -7   1       28.21       31.19      5.51 o
  -4  -7   1        0.21       -2.25      2.25 o
  -3  -7   1      645.89      656.49     18.79 o
  -2  -7   1       44.36       41.34      4.38 o
  -1  -7   1      194.72      185.51      8.27 o
   0  -7   1       27.79       26.43      3.13 o
   1  -7   1        1.93       -1.63      1.88 o
   2  -7   1       32.11       30.56      4.51 o
   3  -7   1       74.71       85.55      7.39 o
   4  -7   1        0.86        2.76      2.88 o
  -7  -6   1        5.96       16.78      6.89 o
  -6  -6   1       53.03       51.73      8.27 o
  -5  -6   1       13.37       18.04      3.13 o
  -4  -6   1       64.27       59.12      4.13 o
  -3  -6   1       63.77       69.64      4.76 o
  -2  -6   1       17.26       12.65      2.25 o
  -1  -6   1      385.40      395.32     10.90 o
   0  -6   1        1.98        0.63      1.38 o
   1  -6   1        9.63        6.76      2.00 o
   2  -6   1      193.09      206.68      6.26 o
   3  -6   1       43.91       48.98      4.89 o
   4  -6   1       11.38        9.77      2.76 o
   5  -6   1        5.82       10.15      3.63 o
  -7  -5   1       25.42       27.06      6.89 o
  -6  -5   1       56.60       63.01      7.14 o
  -5  -5   1       55.75       59.12      4.76 o
  -4  -5   1       14.91       12.15      2.00 o
  -3  -5   1      173.96      195.41      6.14 o
  -2  -5   1       13.59       11.90      1.88 o
  -1  -5   1        0.44        0.63      1.25 o
   0  -5   1       67.73       68.14      4.13 o
   1  -5   1      382.82      397.08      8.39 o
   2  -5   1        6.41        6.64      1.25 o
   3  -5   1        2.42        3.01      1.50 o
   4  -5   1      241.38      225.47      8.14 o
   5  -5   1       64.93       62.88      4.26 o
  -7  -4   1        4.15        5.14      4.38 o
  -6  -4   1       27.49       32.32      5.14 o
  -5  -4   1      484.76      481.00     10.77 o
  -4  -4   1        2.49        1.75      1.25 o
  -3  -4   1      312.22      351.23      7.64 o
  -2  -4   1      153.88      158.96      5.89 o
  -1  -4   1      283.21      277.83      6.89 o
   0  -4   1       88.65       93.44      3.88 o
   1  -4   1      503.10      548.52      9.77 o
   2  -4   1       95.12      109.48      4.51 o
   3  -4   1       20.34       21.29      2.13 o
   4  -4   1       10.15        8.02      1.38 o
   5  -4   1      190.52      178.37      5.89 o
   6  -4   1       19.05       25.68      3.63 o
  -7  -3   1       38.02       34.82      5.64 o
  -6  -3   1      128.94      121.50      8.89 o
  -5  -3   1       12.38       11.27      2.13 o
  -4  -3   1       44.68       44.59      2.63 o
  -3  -3   1      283.00      302.50      5.76 o
  -2  -3   1      317.64      360.50      6.26 o
  -1  -3   1      901.57      880.83     12.15 o
   0  -3   1       24.92       28.06      1.88 o
   1  -3   1       29.90       27.06      1.63 o
   2  -3   1       12.36       17.16      1.63 o
   3  -3   1       37.52       34.07      2.13 o
   4  -3   1        0.03        0.50      0.75 o
   5  -3   1       70.89       73.53      3.38 o
   6  -3   1       12.70       15.78      2.13 o
  -7  -2   1        4.47        0.63      3.01 o
  -6  -2   1       51.71       57.62      5.89 o
  -5  -2   1       11.31       13.40      2.25 o
  -4  -2   1       26.64       30.44      1.63 o
  -3  -2   1     1089.47     1151.14     14.40 o
  -2  -2   1      692.85      723.63      9.65 o
  -1  -2   1      667.46      641.71      9.02 o
   0  -2   1       14.78       14.91      1.13 o
   1  -2   1       86.40       76.41      2.00 o
   2  -2   1       93.71       99.96      2.88 o
   3  -2   1       20.63       26.81      1.50 o
   4  -2   1      123.17      121.13      3.38 o
   5  -2   1        4.18        3.13      1.00 o
   6  -2   1       11.73       12.78      2.00 o
   7  -2   1      101.20      109.85      6.89 o
  -7  -1   1        1.57       -1.88      2.63 o
  -6  -1   1      344.68      347.10     12.28 o
  -5  -1   1       57.27       54.36      3.76 o
  -4  -1   1       66.15       69.39      3.26 o
  -3  -1   1      345.50      355.74      4.63 o
  -2  -1   1      397.24      369.77      4.89 o
  -1  -1   1      894.97      852.27      9.52 o
   0  -1   1      508.33      464.34      6.14 o
   1  -1   1     1402.22     1290.81     16.03 o
   2  -1   1      231.36      227.47      5.01 o
   3  -1   1      177.98      182.00      4.13 o
   4  -1   1      285.28      283.71      7.14 o
   5  -1   1       13.97       17.41      1.75 o
   6  -1   1      107.84      115.74      6.26 o
   7  -1   1        0.03       -0.13      2.38 o
  -7   0   1       44.64       48.85      5.26 o
  -6   0   1        5.13        6.01      2.38 o
  -5   0   1      600.34      612.90     12.02 o
  -4   0   1       39.00       35.32      2.13 o
  -3   0   1       40.59       33.32      1.75 o
  -2   0   1       75.35       64.88      1.63 o
  -1   0   1     2817.47     2413.27     26.81 o
   0   0   1     2247.83     1838.95     22.30 o
   1   0   1      117.32      106.10      1.88 o
   2   0   1        8.87       11.02      0.75 o
   3   0   1      512.60      546.76     10.02 o
   4   0   1        1.15        0.63      1.00 o
   5   0   1       82.54       82.05      4.63 o
   6   0   1       69.83       67.52      5.64 o
   7   0   1       60.36       57.62      4.76 o
  -7   1   1      257.58      263.80      9.90 o
  -6   1   1        1.25        2.00      1.75 o
  -5   1   1      267.68      257.66      5.89 o
  -4   1   1      298.86      268.31      5.14 o
  -3   1   1      210.36      214.82     12.28 o
  -2   1   1        0.05        6.26      2.00 o
  -1   1   1     1672.05     1273.15     28.43 o
   0   1   1       63.09       65.51      1.25 o
   1   1   1     1726.22     1580.91     18.54 o
   2   1   1      180.52      196.41      3.51 o
   3   1   1      108.22      116.49      2.76 o
   4   1   1        1.44        1.13      0.63 o
   5   1   1      692.04      725.63     14.78 o
   6   1   1       14.90       13.53      3.13 o
   7   1   1       49.36       50.73      5.89 o
  -7   2   1       12.17        0.13      5.64 o
  -6   2   1       90.89       90.19      3.38 o
  -5   2   1       58.57       50.48      2.00 o
  -4   2   1        3.26        3.26      2.88 o
  -3   2   1      530.42      561.92     24.43 o
  -1   2   1        0.55        0.50      0.38 o
   0   2   1      895.70      800.41     11.90 o
   1   2   1     1194.31     1155.03     15.53 o
   2   2   1      506.30      479.12      7.89 o
   3   2   1       35.28       35.32      2.00 o
   4   2   1        5.10        8.14      1.25 o
   5   2   1      285.40      292.48      7.14 o
   6   2   1      792.95      832.36     23.05 o
   7   2   1       31.02       44.09      5.89 o
  -6   3   1       14.73       18.79      1.75 o
  -5   3   1        7.15        1.38      3.63 o
  -4   3   1       29.05       29.94      1.50 o
  -3   3   1      225.04      206.55      3.88 o
  -2   3   1        0.00        0.00      0.63 o
  -1   3   1       81.65       85.68      1.75 o
   0   3   1      782.78      771.23     12.28 o
   1   3   1       21.08       18.54      1.38 o
   2   3   1      837.80      833.36     12.78 o
   3   3   1      163.97      170.10      4.38 o
   4   3   1      139.87      137.91      4.38 o
   5   3   1      177.94      169.98      5.39 o
   6   3   1      303.07      318.54     13.03 o
   7   3   1       76.08       79.42      8.14 o
  -6   4   1       17.13       16.78      2.51 o
  -5   4   1       57.18       51.48      2.88 o
  -4   4   1        7.47        5.51      1.13 o
  -3   4   1       63.23       55.49      3.26 o
  -2   4   1        5.55        7.01      1.63 o
  -1   4   1      122.32      122.13      3.26 o
   0   4   1      380.92      389.94      8.77 o
   1   4   1       87.70       76.28      4.01 o
   2   4   1      191.11      191.02      6.64 o
   3   4   1     1120.70     1166.55     17.91 o
   4   4   1       39.62       38.08      2.88 o
   5   4   1       22.93       21.42      2.76 o
   6   4   1        7.16        9.65      3.63 o
   7   4   1        5.37        1.88      4.13 o
  -5   5   1       46.15       43.84      3.13 o
  -4   5   1        6.36        2.25      1.75 o
  -3   5   1        7.83        9.14      2.00 o
  -2   5   1       75.67       74.15      5.26 o
  -1   5   1       65.29       62.38      2.88 o
   0   5   1        5.30        5.64      1.50 o
   1   5   1       12.53       11.77      2.00 o
   2   5   1       91.48       88.43      4.51 o
   3   5   1        5.25        6.89      1.63 o
   4   5   1      642.94      660.37     12.65 o
   5   5   1       66.74       67.14      5.14 o
   6   5   1        5.71        1.75      3.26 o
   7   5   1        2.92        1.13      4.38 o
  -5   6   1        0.02        1.00      2.25 o
  -4   6   1      102.87       89.94      6.14 o
  -3   6   1       51.09       41.71      5.14 o
  -2   6   1       11.47       16.03      3.13 o
  -1   6   1      162.54      154.82      6.39 o
   0   6   1        0.02       -0.88      1.38 o
   1   6   1     1251.33     1321.87     27.68 o
   2   6   1      131.42      117.37      6.26 o
   3   6   1       59.76       58.75      4.01 o
   4   6   1        9.91        8.77      2.25 o
   5   6   1      214.78      206.55      9.52 o
   6   6   1       32.67       33.44      7.01 o
   7   6   1       21.56       20.17      6.39 o
  -4   7   1        2.05        5.51      3.01 o
  -3   7   1        8.39        7.89      3.13 o
  -2   7   1      595.87      597.62     22.42 o
  -1   7   1       29.16       17.54      3.13 o
   0   7   1        9.49       14.91      2.76 o
   1   7   1        0.78        1.38      1.75 o
   2   7   1       86.36       91.31      5.51 o
   3   7   1       51.86       42.71      4.51 o
   4   7   1        4.49        2.00      2.13 o
   5   7   1       66.22       74.91      7.64 o
   6   7   1       25.80       33.19      7.27 o
   7   7   1       62.59       58.12     14.91 o
  -4   8   1        3.90        7.01      4.63 o
  -3   8   1        2.72        2.76      3.26 o
  -2   8   1      286.16      329.06     14.28 o
  -1   8   1      352.47      372.77     15.16 o
   0   8   1       14.52       17.41      4.13 o
   1   8   1       58.33       57.87      5.26 o
   2   8   1       28.78       24.68      3.63 o
   3   8   1        3.31        0.25      2.76 o
   4   8   1       77.13       87.93      9.39 o
   5   8   1       22.53       18.66      5.26 o
   6   8   1        3.94        4.38      4.63 o
   7   8   1       32.22       24.93     12.78 o
  -3   9   1        0.46        0.88      6.39 o
  -2   9   1       61.93       59.62      7.27 o
  -1   9   1       26.95       30.06      5.76 o
   0   9   1       21.70       20.42      5.26 o
   1   9   1       59.32       63.01      7.52 o
   2   9   1        8.36        7.01      3.51 o
   3   9   1      260.86      254.90     19.54 o
   4   9   1      365.12      371.02     22.92 o
   5   9   1        0.24       -4.51      4.51 o
   6   9   1        8.17        2.25      8.27 o
  -2  10   1        0.00       -1.13      5.51 o
  -1  10   1        6.99        9.90      6.26 o
   0  10   1       70.90       76.91     15.91 o
   1  10   1        2.07        5.01      5.64 o
   2  10   1       41.35       38.58      8.27 o
   3  10   1        2.50       -5.26      5.64 o
   4  10   1      259.88      224.84     20.04 o
   5  10   1      218.41      214.45     19.92 o
   0  11   1        4.76        7.77      7.64 o
   1  11   1       23.52       11.65      9.14 o
   2  11   1       22.56       36.07     13.65 o
   3  11   1      157.13      190.65     19.04 o
   4  11   1        0.28       -0.75      6.14 o
  -3 -11   2        4.63        3.63      6.39 o
  -2 -11   2       34.33       31.44     12.53 o
  -1 -11   2       11.44        5.76      9.27 o
  -5 -10   2        5.12        2.76      6.51 o
  -4 -10   2        1.01        0.88      5.64 o
  -3 -10   2        2.33        7.27      6.14 o
  -2 -10   2       77.69       49.35      9.77 o
  -1 -10   2       34.12       20.67     10.65 o
   0 -10   2        0.02        1.13      4.51 o
   1 -10   2        2.10        3.38      5.39 o
  -6  -9   2        8.59       14.15     11.27 o
  -5  -9   2        2.84        1.25      6.14 o
  -4  -9   2        2.14       -1.88      4.38 o
  -3  -9   2      204.74      193.28     17.66 o
  -2  -9   2       11.27        5.89      4.13 o
  -1  -9   2       24.89       24.80      5.51 o
   0  -9   2      307.44      300.62     20.79 o
   1  -9   2        1.38        1.25      4.13 o
   2  -9   2       39.93       52.23      9.02 o
  -6  -8   2       35.47       41.46     14.66 o
  -5  -8   2        1.55       -3.88      3.88 o
  -4  -8   2     1270.81     1287.55     45.34 o
  -3  -8   2      782.09      845.38     20.92 o
  -2  -8   2       11.47       14.66      3.38 o
  -1  -8   2      175.85      180.25      9.14 o
   0  -8   2       45.66       39.58      5.01 o
   1  -8   2        4.47        2.76      3.63 o
   2  -8   2        1.89        0.38      3.01 o
   3  -8   2       75.92       97.95      8.89 o
  -7  -7   2        5.99       -1.00      4.63 o
  -6  -7   2        0.51       -1.75      4.01 o
  -5  -7   2       28.93       21.04      6.39 o
  -4  -7   2       76.93       69.64      6.14 o
  -3  -7   2        5.44        7.64      2.63 o
  -2  -7   2        4.65        6.39      2.38 o
  -1  -7   2       71.82       65.51      5.26 o
   0  -7   2       79.48       76.91      6.39 o
   1  -7   2      282.16      285.97     10.40 o
   2  -7   2      230.63      264.05     11.65 o
   3  -7   2       86.70       89.69      7.64 o
   4  -7   2        5.52       14.66      3.88 o
  -7  -6   2       21.50       18.79      8.39 o
  -6  -6   2      189.06      207.56     16.03 o
  -5  -6   2        2.13        8.89      3.01 o
  -4  -6   2       12.48       18.54      2.88 o
  -3  -6   2        0.75        0.25      1.50 o
  -2  -6   2      119.25      110.98      6.51 o
  -1  -6   2       25.34       21.17      2.76 o
   0  -6   2       11.76       12.53      2.25 o
   1  -6   2       20.24       21.42      3.13 o
   2  -6   2     1145.04     1250.10     30.31 o
   3  -6   2        0.13       -1.00      2.00 o
   4  -6   2        0.01       -1.25      2.13 o
   5  -6   2        2.75       -1.75      3.13 o
  -7  -5   2       18.90       17.79      6.26 o
  -6  -5   2       20.87       17.91      4.38 o
  -5  -5   2       20.25       15.16      2.51 o
  -4  -5   2        0.03       -0.13      1.38 o
  -3  -5   2      122.35      118.87      6.01 o
  -2  -5   2        5.64        1.63      1.38 o
  -1  -5   2      448.68      477.62     11.65 o
   0  -5   2      256.98      248.14      7.39 o
   1  -5   2       97.45       93.32      4.01 o
   2  -5   2      294.01      283.84      7.64 o
   3  -5   2      532.35      511.44     14.40 o
   4  -5   2        3.28        1.38      1.75 o
   5  -5   2        2.83        4.01      2.13 o
  -7  -4   2       47.99       45.97      8.14 o
  -6  -4   2      129.77      132.65      9.65 o
  -5  -4   2        7.83        6.89      1.88 o
  -4  -4   2      134.25      128.77      5.01 o
  -3  -4   2       21.86       24.05      2.13 o
  -2  -4   2      199.98      225.09      6.01 o
  -1  -4   2     1561.49     1613.10     27.56 o
   0  -4   2     2498.71     2727.67     38.96 o
   1  -4   2        1.53       -0.63      0.63 o
   2  -4   2      255.12      258.04      6.39 o
   3  -4   2       87.65       80.42      4.26 o
   4  -4   2      451.73      437.28     10.90 o
   5  -4   2      130.08      118.50      5.76 o
   6  -4   2       33.57       25.18      4.13 o
  -7  -3   2       52.61       56.49      6.76 o
  -6  -3   2      170.52      161.46     10.27 o
  -5  -3   2      227.18      234.49      7.14 o
  -4  -3   2       29.82       24.43      1.88 o
  -3  -3   2      611.65      694.07     10.27 o
  -2  -3   2     1128.41     1177.95     17.41 o
  -1  -3   2       61.31       56.74      3.01 o
   0  -3   2        0.29        1.50      0.75 o
   1  -3   2     2371.38     2433.81     33.82 o
   2  -3   2       15.57       14.66      1.50 o
   3  -3   2        2.41        2.13      1.00 o
   4  -3   2      257.13      263.67      6.51 o
   5  -3   2      186.64      190.02      6.51 o
   6  -3   2        2.18        1.25      1.88 o
  -7  -2   2       15.36       15.28      3.88 o
  -6  -2   2       41.10       46.10      5.26 o
  -5  -2   2      609.82      642.71     12.53 o
  -4  -2   2       25.67       23.80      1.63 o
  -3  -2   2      389.71      462.34      7.14 o
  -2  -2   2      816.36      829.85     10.77 o
  -1  -2   2       62.18       66.89      2.63 o
   0  -2   2       34.59       28.43      1.50 o
   1  -2   2     1625.46     1583.79     20.67 o
   2  -2   2       14.18       15.78      1.38 o
   3  -2   2        0.34        0.00      0.63 o
   4  -2   2       10.12        7.39      1.25 o
   5  -2   2        7.55        4.13      1.50 o
   6  -2   2        6.39        6.64      2.00 o
  -7  -1   2       10.23       13.53      3.63 o
  -6  -1   2      340.71      336.07     10.40 o
  -5  -1   2      183.57      192.53      5.64 o
  -4  -1   2        3.40        4.63      1.13 o
  -3  -1   2       15.21       12.53      0.88 o
  -2  -1   2     1768.97     1753.65     18.66 o
  -1  -1   2        3.83        5.01      0.63 o
   0  -1   2      257.44      235.99      4.13 o
   1  -1   2       30.70       25.68      1.13 o
   2  -1   2       95.35       98.08      2.25 o
   3  -1   2      207.72      224.47      5.26 o
   4  -1   2       22.51       21.67      1.88 o
   5  -1   2        8.61        6.64      1.63 o
   6  -1   2        4.60        2.63      1.75 o
   7  -1   2        0.23        4.38      3.01 o
  -7   0   2        0.02        0.63      2.38 o
  -6   0   2       49.27       44.34      3.88 o
  -5   0   2     1122.70     1101.54     19.04 o
  -4   0   2       20.54       21.92      1.75 o
  -3   0   2        0.11        0.75      0.63 o
  -2   0   2        8.42       11.77      0.75 o
  -1   0   2     2312.02     2115.52     21.42 o
   0   0   2       22.00       21.67      1.00 o
   1   0   2      154.44      147.56      2.51 o
   2   0   2        3.67        1.50      0.50 o
   3   0   2      372.20      377.91      6.89 o
   4   0   2        3.65        5.76      1.50 o
   5   0   2       41.71       36.33      2.88 o
   6   0   2      169.61      164.72      6.89 o
   7   0   2       10.91       13.78      4.13 o
  -7   1   2       19.15       24.55      3.63 o
  -6   1   2       41.13       41.34      3.26 o
  -5   1   2      231.05      228.73      5.51 o
  -4   1   2      198.06      206.93      4.51 o
  -3   1   2        0.08        0.50      0.38 o
  -2   1   2      258.56      269.56      4.76 o
  -1   1   2      904.08      838.12     10.77 o
   0   1   2       38.10       31.57      1.00 o
   1   1   2       13.09       15.16      1.00 o
   2   1   2     1535.11     1457.03     19.16 o
   3   1   2       88.80       94.20      3.01 o
   4   1   2      519.45      504.80      7.39 o
   5   1   2      242.55      240.75      8.14 o
   6   1   2      123.32      113.61      7.77 o
   7   1   2       24.92       27.93      4.01 o
  -7   2   2        1.35        1.13      6.39 o
  -6   2   2      148.29      146.30      5.51 o
  -5   2   2       20.74       17.41      1.25 o
  -4   2   2      136.61      114.86      3.38 o
  -3   2   2       90.36       83.80      2.63 o
  -2   2   2      205.07      217.70      4.63 o
  -1   2   2      867.83      819.70      9.90 o
   0   2   2    10601.64     9789.10    108.73 o
   1   2   2    13250.62    12159.90    138.41 o
   2   2   2      626.73      641.08     10.02 o
   3   2   2      289.41      304.63      6.14 o
   4   2   2      139.84      141.17      4.01 o
   5   2   2      372.52      366.39      9.02 o
   6   2   2       97.90       92.82      7.52 o
   7   2   2      120.68      134.15      9.90 o
  -6   3   2       70.42       62.50     11.65 o
  -5   3   2        2.50        9.39      5.14 o
  -4   3   2       19.52       16.16      1.25 o
  -3   3   2      287.32      287.35      5.64 o
  -2   3   2      307.21      323.30      6.01 o
  -1   3   2      550.17      543.76      7.89 o
   0   3   2      454.37      432.65      6.76 o
   1   3   2      338.04      341.96      6.64 o
   2   3   2      151.45      156.70      4.51 o
   3   3   2      399.69      420.12      8.77 o
   4   3   2       93.12       90.69      4.01 o
   5   3   2        8.64        8.52      1.88 o
   6   3   2        5.47        9.02      3.38 o
   7   3   2       30.28       36.58      5.89 o
  -6   4   2        0.48       -1.50      5.26 o
  -5   4   2       13.75       10.15      2.00 o
  -4   4   2       11.57        9.27      1.38 o
  -3   4   2       11.82       10.77      1.63 o
  -2   4   2      276.00      318.29      9.02 o
  -1   4   2        6.56        8.39      1.00 o
   0   4   2       42.68       40.33      2.51 o
   1   4   2        0.76        0.75      0.88 o
   2   4   2      161.62      163.72      5.76 o
   3   4   2      266.37      280.08      7.27 o
   4   4   2       85.18       78.91      4.13 o
   5   4   2       35.80       33.57      3.38 o
   6   4   2       61.71       67.64      7.14 o
   7   4   2        0.47       -1.50      4.13 o
  -5   5   2      132.01      114.99      5.26 o
  -4   5   2       17.20       13.90      2.63 o
  -3   5   2       88.95       90.81      5.39 o
  -2   5   2      161.78      164.34      7.89 o
  -1   5   2      196.46      204.05      5.39 o
   0   5   2        4.06        3.38      1.25 o
   1   5   2        0.80        2.13      1.38 o
   2   5   2       25.16       26.93      2.51 o
   3   5   2       34.48       43.09      3.38 o
   4   5   2       36.26       38.20      3.13 o
   5   5   2      243.02      220.71      9.02 o
   6   5   2        1.70        0.63      3.01 o
   7   5   2      136.28      190.90     16.28 o
  -5   6   2        6.62        6.14      2.63 o
  -4   6   2      196.29      191.27      9.52 o
  -3   6   2       81.56       77.04      7.01 o
  -2   6   2      133.53      113.86      7.27 o
  -1   6   2        0.65       -0.38      1.00 o
   0   6   2        3.33        2.76      1.50 o
   1   6   2        0.04        0.50      1.38 o
   2   6   2       90.30       80.67      5.26 o
   3   6   2       73.98       68.64      4.76 o
   4   6   2      460.89      514.07     12.40 o
   5   6   2        0.58       -1.75      2.00 o
   6   6   2        5.13        3.26      4.38 o
   7   6   2       50.16       34.45     11.90 o
  -4   7   2       29.12       21.42      4.76 o
  -3   7   2      141.25      152.19     11.15 o
  -2   7   2      324.65      310.40     15.03 o
  -1   7   2      194.67      234.99     13.15 o
   0   7   2        2.20        2.51      2.13 o
   1   7   2       30.88       25.93      3.13 o
   2   7   2       44.56       34.20      4.38 o
   3   7   2        5.31        2.76      2.13 o
   4   7   2       79.40       76.03      5.39 o
   5   7   2      161.12      176.49     11.90 o
   6   7   2       38.40       36.33      8.02 o
   7   7   2        4.46       -0.38      9.52 o
  -4   8   2        3.09       -1.25      4.01 o
  -3   8   2       15.62       14.40      4.63 o
  -2   8   2      187.93      192.02     14.53 o
  -1   8   2      222.08      230.48     16.16 o
   0   8   2        3.16        5.14      2.76 o
   1   8   2       15.11       15.03      3.38 o
   2   8   2      447.31      467.97     15.28 o
   3   8   2       11.39       10.27      3.26 o
   4   8   2        3.59        1.75      2.88 o
   5   8   2       31.72       26.43      5.51 o
   6   8   2        2.86        4.38      4.76 o
  -3   9   2        1.39       -0.13      5.01 o
  -2   9   2       71.22       69.77      9.27 o
  -1   9   2      178.04      197.03     15.91 o
   0   9   2       18.30       25.68      6.76 o
   1   9   2       38.47       41.09      6.26 o
   2   9   2        2.47        6.64      3.51 o
   3   9   2       67.01       75.41     10.52 o
   4   9   2      106.15      103.34     12.78 o
   5   9   2        4.90       10.40      4.38 o
   6   9   2        0.73       -5.51      6.64 o
  -2  10   2       17.65       12.65      6.14 o
  -1  10   2      163.79      179.37     16.53 o
   0  10   2      158.27      147.43     15.16 o
   1  10   2        1.03        8.89      5.39 o
   2  10   2       14.62       15.78      5.89 o
   3  10   2      171.29      187.39     17.54 o
   4  10   2      340.70      354.61     24.93 o
   5  10   2       14.88       12.65      6.89 o
   0  11   2       85.34       85.18     19.16 o
   1  11   2       16.03       40.21     13.53 o
   2  11   2        1.13       -1.63      7.77 o
   3  11   2       66.29       66.51     11.77 o
   4  11   2       58.83       46.97      9.65 o
  -2 -11   3       13.06       12.78     11.27 o
  -4 -10   3        0.45        4.51      6.76 o
  -3 -10   3       67.66       61.63     11.27 o
  -2 -10   3        9.76       14.03      7.01 o
  -1 -10   3        2.95        0.75      7.01 o
   0 -10   3       35.34       29.69     12.15 o
   1 -10   3        1.39        2.88      7.89 o
  -5  -9   3       27.38       25.43      8.02 o
  -4  -9   3        8.01        8.27      6.39 o
  -3  -9   3       66.32       76.53     12.15 o
  -2  -9   3        3.94        0.75      4.76 o
  -1  -9   3        4.59        7.14      4.38 o
   0  -9   3       32.54       42.71      8.64 o
   1  -9   3        1.84       -2.25      4.76 o
   2  -9   3        2.69       13.03      6.51 o
  -6  -8   3       12.51       19.04     12.15 o
  -5  -8   3       37.74       24.43      7.39 o
  -4  -8   3      115.09      116.49     13.78 o
  -3  -8   3       48.09       40.58      8.52 o
  -2  -8   3       33.50       29.19      4.76 o
  -1  -8   3      232.79      214.95      9.90 o
   0  -8   3      145.10      147.56      9.77 o
   1  -8   3       52.99       51.98      6.76 o
   2  -8   3       58.31       49.35      8.14 o
   3  -8   3        0.65        6.14      4.76 o
  -6  -7   3        1.32       -2.38      6.51 o
  -5  -7   3        0.36        4.38      4.76 o
  -4  -7   3      268.09      256.03     15.41 o
  -3  -7   3       11.84        7.27      2.88 o
  -2  -7   3       28.95       39.71      5.39 o
  -1  -7   3       45.46       58.37      5.01 o
   0  -7   3        7.98        7.52      2.63 o
   1  -7   3      226.39      202.04     10.15 o
   2  -7   3       72.08       64.13      6.51 o
   3  -7   3        8.69        7.27      3.26 o
   4  -7   3       56.57       88.31      7.77 o
  -7  -6   3       95.40      106.72     12.53 o
  -6  -6   3       34.36       29.44      6.76 o
  -5  -6   3        0.00        0.50      3.38 o
  -4  -6   3        2.15       -0.25      1.88 o
  -3  -6   3      672.55      679.66     13.78 o
  -2  -6   3        4.07        3.01      1.75 o
  -1  -6   3      241.26      235.61      9.02 o
   0  -6   3        0.94        0.13      1.38 o
   1  -6   3      281.37      298.62     10.27 o
   2  -6   3      596.49      607.51     18.29 o
   3  -6   3        0.00        1.50      2.25 o
   4  -6   3       36.44       34.32      4.76 o
  -7  -5   3      132.06      123.51     12.40 o
  -6  -5   3      111.37       93.19      9.90 o
  -5  -5   3       16.67       17.66      2.63 o
  -4  -5   3       40.76       40.08      3.38 o
  -3  -5   3       15.32       14.66      2.13 o
  -2  -5   3        1.49        0.13      1.13 o
  -1  -5   3      189.40      198.04      6.64 o
   0  -5   3      251.71      240.75      7.52 o
   1  -5   3       11.26       14.28      2.13 o
   2  -5   3       55.22       59.12      4.38 o
   3  -5   3      244.28      252.27      9.65 o
   4  -5   3        3.26        5.39      2.25 o
   5  -5   3       22.47       18.54      3.26 o
  -7  -4   3       22.77       16.91      5.39 o
  -6  -4   3       30.59       26.81      4.13 o
  -5  -4   3        8.84       16.91      2.25 o
  -4  -4   3        2.29        1.50      1.25 o
  -3  -4   3       73.06       85.55      4.26 o
  -2  -4   3       63.35       49.73      3.13 o
  -1  -4   3      293.89      326.05      8.77 o
   0  -4   3      141.19      154.82      5.39 o
   1  -4   3      126.38      139.04      4.38 o
   2  -4   3       26.70       25.05      2.13 o
   3  -4   3      317.76      321.04      8.89 o
   4  -4   3       25.59       21.80      2.76 o
   5  -4   3        4.63        4.89      2.13 o
   6  -4   3        2.42        1.00      2.88 o
  -7  -3   3       47.34       43.47      6.39 o
  -6  -3   3        7.81       10.02      2.51 o
  -5  -3   3        3.37        2.88      1.50 o
  -4  -3   3       10.14       12.90      1.63 o
  -3  -3   3      365.43      398.70      7.39 o
  -2  -3   3      510.75      509.68      9.52 o
  -1  -3   3        8.51        7.77      1.38 o
   0  -3   3      201.83      203.92      5.39 o
   1  -3   3      377.27      411.48      7.52 o
   2  -3   3       19.74       23.80      1.75 o
   3  -3   3       79.75       81.42      4.26 o
   4  -3   3      346.68      321.17      9.02 o
   5  -3   3       47.21       43.72      3.76 o
   6  -3   3       21.19       20.17      3.38 o
  -7  -2   3      125.99      135.03      9.52 o
  -6  -2   3      106.56      108.48      6.01 o
  -5  -2   3        0.36       -0.25      1.25 o
  -4  -2   3        5.70        5.14      1.00 o
  -3  -2   3      286.83      335.95      5.76 o
  -2  -2   3     2548.42     2607.55     31.57 o
  -1  -2   3       11.31       10.40      1.25 o
   0  -2   3        1.42        1.38      0.63 o
   1  -2   3       24.08       23.42      1.63 o
   2  -2   3      454.12      511.06      9.02 o
   3  -2   3       25.14       23.05      1.63 o
   4  -2   3       96.70      106.10      4.51 o
   5  -2   3      233.31      217.83      7.52 o
   6  -2   3        5.73        2.63      2.13 o
  -7  -1   3      152.76      185.76     10.77 o
  -6  -1   3      144.93      154.82      7.77 o
  -5  -1   3       10.45       12.28      2.00 o
  -4  -1   3        0.00        0.13      0.63 o
  -3  -1   3      122.85      134.15      3.13 o
  -2  -1   3      141.99      149.81      2.88 o
  -1  -1   3       51.02       48.23      2.13 o
   0  -1   3      540.10      515.32      8.02 o
   1  -1   3       43.27       37.95      1.88 o
   2  -1   3       15.28       16.16      1.25 o
   3  -1   3      883.40      904.13     12.90 o
   4  -1   3        0.35        0.63      1.00 o
   5  -1   3       26.23       32.69      3.26 o
   6  -1   3       50.84       50.86      4.38 o
   7  -1   3        0.01        3.26      3.38 o
  -7   0   3        0.29        0.13      3.13 o
  -6   0   3       68.32       68.77      4.76 o
  -5   0   3      264.69      241.75      6.51 o
  -4   0   3        0.04        0.00      0.75 o
  -3   0   3       35.60       34.07      2.00 o
  -2   0   3     1444.63     1471.43     18.91 o
  -1   0   3        0.85        1.50      0.50 o
   0   0   3       74.37       71.02      1.88 o
   1   0   3       32.38       35.95      1.50 o
   2   0   3      135.47      131.77      3.13 o
   3   0   3      809.36      891.73     14.15 o
   4   0   3        5.20        5.76      1.13 o
   5   0   3       41.99       43.72      3.88 o
   6   0   3       39.35       36.95      4.01 o
   7   0   3        0.00       -0.13      2.63 o
  -7   1   3        0.37        2.63      2.76 o
  -6   1   3       17.97       19.67      2.51 o
  -5   1   3      110.93      107.85      3.88 o
  -4   1   3        0.28        0.00      0.63 o
  -3   1   3       14.90       15.66      1.25 o
  -2   1   3       37.34       41.96      1.38 o
  -1   1   3       44.86       39.58      1.25 o
   0   1   3     8376.84     7592.53     75.53 o
   1   1   3      789.58      734.53      9.14 o
   2   1   3       38.50       41.96      2.00 o
   3   1   3      132.34      153.82      3.88 o
   4   1   3      183.09      190.65      4.51 o
   5   1   3        0.14        0.75      1.50 o
   6   1   3      209.02      212.19      9.02 o
   7   1   3        0.02       -2.38      3.01 o
  -6   2   3       43.29       45.72      3.01 o
  -5   2   3        3.43        3.26      0.88 o
  -4   2   3       44.03       44.09      2.00 o
  -3   2   3        3.43        4.13      0.75 o
  -2   2   3       10.52       10.02      1.13 o
  -1   2   3      336.37      338.70      5.39 o
   0   2   3     4336.13     4073.22     41.46 o
   1   2   3     7933.98     7716.67     81.54 o
   2   2   3       12.99       14.91      1.50 o
   3   2   3      264.61      314.53      6.76 o
   4   2   3      121.05      129.52      4.38 o
   5   2   3       89.04       81.17      4.63 o
   6   2   3        0.10        0.75      2.51 o
   7   2   3        8.46        6.76      3.01 o
  -6   3   3       90.24       84.30      5.14 o
  -5   3   3        1.57        2.13      0.75 o
  -4   3   3      460.27      438.91      7.77 o
  -3   3   3       82.64       85.18      2.76 o
  -2   3   3      244.90      259.16      6.14 o
  -1   3   3      176.28      177.74      3.76 o
   0   3   3      324.42      316.66      5.89 o
   1   3   3     1385.56     1407.93     19.42 o
   2   3   3      374.20      401.21      8.27 o
   3   3   3        8.02        9.90      1.63 o
   4   3   3        1.40        1.88      1.25 o
   5   3   3       48.39       64.26      4.38 o
   6   3   3      213.81      217.70     12.40 o
   7   3   3       12.75       12.65      5.51 o
  -6   4   3       19.23       10.52      6.89 o
  -5   4   3       14.92       15.03      1.38 o
  -4   4   3      164.31      151.82      4.13 o
  -3   4   3       53.99       55.99      3.01 o
  -2   4   3      962.51      982.79     21.67 o
  -1   4   3       20.53       17.04      1.63 o
   0   4   3       42.88       45.85      2.51 o
   1   4   3      174.56      176.74      5.39 o
   2   4   3      113.35      103.34      4.63 o
   3   4   3        1.95        3.01      1.25 o
   4   4   3       33.58       37.33      3.13 o
   5   4   3       11.21       14.03      2.51 o
   6   4   3      495.58      512.44     18.41 o
   7   4   3      130.82      122.88     12.28 o
  -5   5   3        4.09        1.13      1.63 o
  -4   5   3        1.04        0.75      1.63 o
  -3   5   3        5.69        6.26      2.00 o
  -2   5   3        4.98        7.77      2.25 o
  -1   5   3        1.69        1.25      0.88 o
   0   5   3        9.56        9.02      1.38 o
   1   5   3      142.59      158.45      6.14 o
   2   5   3      105.68      111.61      5.14 o
   3   5   3      849.87      856.15     16.16 o
   4   5   3       82.47       95.95      5.89 o
   5   5   3      155.06      175.36      8.39 o
   6   5   3        0.05       -0.38      3.38 o
   7   5   3       97.47       98.45     16.53 o
  -5   6   3       20.61       17.41      3.63 o
  -4   6   3      180.49      176.62      9.02 o
  -3   6   3        0.15        0.50      2.38 o
  -2   6   3       51.24       48.10      4.89 o
  -1   6   3      216.63      218.20      7.27 o
   0   6   3       18.00       20.17      2.00 o
   1   6   3      102.49       99.58      5.51 o
   2   6   3       88.01       81.04      4.63 o
   3   6   3       12.92        9.65      2.13 o
   4   6   3        9.74       13.03      2.63 o
   5   6   3        1.89        3.38      2.25 o
   6   6   3       15.54       29.31      6.89 o
   7   6   3       76.21      104.47     18.41 o
  -4   7   3        0.85        1.75      3.13 o
  -3   7   3      161.51      183.76     13.28 o
  -2   7   3       66.54       71.65      8.02 o
  -1   7   3        2.01        0.88      2.00 o
   0   7   3       42.37       45.97      3.38 o
   1   7   3       36.85       44.22      4.13 o
   2   7   3        7.10        7.64      2.76 o
   3   7   3       26.91       32.44      3.88 o
   4   7   3      106.49      112.98      7.27 o
   5   7   3      144.91      145.18     10.90 o
   6   7   3        1.61        3.88      4.38 o
   7   7   3       45.42       40.21     12.90 o
  -3   8   3      105.64      110.10     10.40 o
  -2   8   3       41.35       51.11      7.77 o
  -1   8   3        6.31        5.14      3.88 o
   0   8   3       31.37       34.95      3.51 o
   1   8   3      182.33      185.76      9.90 o
   2   8   3      657.19      703.71     19.67 o
   3   8   3       11.31        9.90      3.38 o
   4   8   3       10.95        9.65      3.63 o
   5   8   3        6.56        2.51      3.26 o
   6   8   3        3.94        0.13      6.89 o
  -3   9   3       19.94       47.47     11.15 o
  -2   9   3      272.97      274.95     18.91 o
  -1   9   3      224.63      253.78     18.29 o
   0   9   3       14.56       18.29      5.76 o
   1   9   3       17.17       14.40      4.38 o
   2   9   3       81.80       82.17      7.27 o
   3   9   3        2.33        6.51      4.63 o
   4   9   3       12.59       18.66      6.01 o
   5   9   3        6.36        3.38      4.13 o
   6   9   3        7.78        2.38      9.14 o
  -2  10   3        3.87        8.77      6.01 o
  -1  10   3      721.43      778.49     32.19 o
   0  10   3      170.71      189.39     17.16 o
   1  10   3        0.30       -1.13      5.39 o
   2  10   3        4.32        9.90      5.51 o
   3  10   3       35.61       39.83      8.77 o
   4  10   3        3.65        6.26      5.26 o
   5  10   3       27.33       25.30      8.14 o
   0  11   3       41.31       70.90     16.16 o
   1  11   3       15.63       15.78     10.02 o
   2  11   3       39.37       44.59     15.41 o
   3  11   3        6.94       -0.50      6.01 o
   4  11   3      177.53      174.99     17.79 o
  -4 -10   4        6.65        4.63      6.89 o
  -3 -10   4       17.36       17.54      8.27 o
  -2 -10   4        0.94        1.88      6.14 o
  -1 -10   4        9.93       14.40     10.02 o
   0 -10   4       35.89       18.16     10.27 o
  -5  -9   4       71.93       85.05     13.78 o
  -4  -9   4        5.71       13.40      7.27 o
  -3  -9   4        5.29        2.76      5.14 o
  -2  -9   4        1.90       -3.13      4.38 o
  -1  -9   4      160.04      115.36     13.78 o
   0  -9   4        2.22       -0.13      4.76 o
   1  -9   4        2.01        5.14      5.39 o
   2  -9   4       49.89       67.26     10.52 o
  -6  -8   4        1.91        4.01      8.64 o
  -5  -8   4        0.79       10.90      7.01 o
  -4  -8   4      139.86      135.78     15.16 o
  -3  -8   4       27.15       17.79      6.51 o
  -2  -8   4      148.52      141.17     11.15 o
  -1  -8   4       72.58       59.12      7.64 o
   0  -8   4       64.47       58.12      7.27 o
   1  -8   4        3.32        5.64      4.26 o
   2  -8   4       80.02      127.14     13.03 o
   3  -8   4        0.03       -1.75      4.26 o
  -6  -7   4       37.67       25.05     11.15 o
  -5  -7   4        1.59        1.75      5.26 o
  -4  -7   4      123.96      109.35     10.15 o
  -3  -7   4        0.14       -1.13      2.25 o
  -2  -7   4      578.47      614.53     16.28 o
  -1  -7   4      103.36      117.37      7.27 o
   0  -7   4      198.61      215.45     11.15 o
   1  -7   4       31.88       35.70      4.51 o
   2  -7   4        1.45        2.38      2.88 o
   3  -7   4        3.88        5.39      4.38 o
   4  -7   4       79.91      106.35     16.03 o
  -7  -6   4       63.06       85.80     19.04 o
  -6  -6   4       22.27       27.43     11.02 o
  -5  -6   4       52.70       42.96      6.89 o
  -4  -6   4      184.63      180.37      7.64 o
  -3  -6   4     1973.38     1975.61     30.19 o
  -2  -6   4       47.59       48.35      3.76 o
  -1  -6   4      637.85      639.96     14.15 o
   0  -6   4        6.44        6.14      2.00 o
   1  -6   4       58.33       59.37      5.26 o
   2  -6   4       30.06       26.68      4.38 o
   3  -6   4        0.52        0.38      2.63 o
   4  -6   4        8.80       10.27      3.26 o
  -7  -5   4        0.31        8.39      8.52 o
  -6  -5   4       96.48       87.81      8.39 o
  -5  -5   4        1.71        2.25      2.13 o
  -4  -5   4       13.60        8.89      2.13 o
  -3  -5   4       83.13       77.91      4.51 o
  -2  -5   4      270.85      255.28      7.27 o
  -1  -5   4      218.97      206.68      7.52 o
   0  -5   4        1.58        1.63      1.25 o
   1  -5   4        2.07        1.38      1.25 o
   2  -5   4      277.85      281.21      9.27 o
   3  -5   4        0.15       -0.50      1.88 o
   4  -5   4       28.19       30.56      3.76 o
   5  -5   4        9.94       16.41      3.63 o
  -7  -4   4        1.51        4.51      6.51 o
  -6  -4   4      163.94      148.31      9.14 o
  -5  -4   4        0.00        0.50      1.75 o
  -4  -4   4        7.46        5.01      1.75 o
  -3  -4   4        0.00        0.13      1.13 o
  -2  -4   4      131.93      146.05      5.26 o
  -1  -4   4       18.47       19.54      2.38 o
   0  -4   4        2.18        2.88      1.25 o
   1  -4   4       88.02       76.66      4.01 o
   2  -4   4      140.99      140.42      5.76 o
   3  -4   4      157.85      173.24      7.64 o
   4  -4   4       75.69       72.78      5.14 o
   5  -4   4       18.55       19.16      3.51 o
  -7  -3   4        7.43        4.26      4.51 o
  -6  -3   4        1.15        3.38      2.38 o
  -5  -3   4      156.13      137.79      6.51 o
  -4  -3   4       94.42       99.83      4.13 o
  -3  -3   4      213.42      216.20      5.64 o
  -2  -3   4       10.87       11.65      1.50 o
  -1  -3   4       77.39       76.41      3.88 o
   0  -3   4      101.45       90.81      4.13 o
   1  -3   4       25.77       28.56      2.25 o
   2  -3   4       23.87       24.05      1.88 o
   3  -3   4      267.52      248.89      6.26 o
   4  -3   4      203.52      214.20      7.77 o
   5  -3   4       26.07       25.68      3.26 o
   6  -3   4       30.63       15.16      4.38 o
  -7  -2   4       24.46       30.69      5.14 o
  -6  -2   4      238.62      238.75      9.65 o
  -5  -2   4       81.32       81.29      4.63 o
  -4  -2   4      182.56      182.13      4.63 o
  -3  -2   4       16.03       14.40      1.25 o
  -2  -2   4      265.80      292.73      6.26 o
  -1  -2   4       39.29       38.20      2.76 o
   0  -2   4     2697.29     2767.50     38.96 o
   1  -2   4      565.31      637.70     10.40 o
   2  -2   4       73.10       74.66      3.01 o
   3  -2   4       12.94       10.40      1.38 o
   4  -2   4      346.04      321.92      9.39 o
   5  -2   4      599.12      589.48     14.53 o
   6  -2   4       16.70       11.77      3.13 o
  -7  -1   4       27.01       38.45      5.26 o
  -6  -1   4       52.49       54.99      4.63 o
  -5  -1   4      253.30      241.00      7.89 o
  -4  -1   4        8.70        8.52      1.25 o
  -3  -1   4     1040.64     1078.37     13.40 o
  -2  -1   4       42.87       45.85      1.88 o
  -1  -1   4      442.13      441.67      7.77 o
   0  -1   4       25.13       21.04      1.75 o
   1  -1   4      273.52      274.57      5.14 o
   2  -1   4      207.33      205.93      4.38 o
   3  -1   4       60.83       51.86      2.63 o
   4  -1   4       10.36        9.39      1.50 o
   5  -1   4      189.91      204.68      7.77 o
   6  -1   4        1.77        3.63      2.25 o
  -7   0   4        2.34        4.76      3.26 o
  -6   0   4        4.37        5.76      2.13 o
  -5   0   4      271.43      278.95      8.14 o
  -4   0   4      104.93      103.59      4.01 o
  -3   0   4       69.59       55.11      1.75 o
  -2   0   4     1239.05     1219.91     15.53 o
  -1   0   4      327.42      342.09      6.14 o
   0   0   4       70.32       71.02      2.63 o
   1   0   4       41.88       41.59      2.00 o
   2   0   4      296.14      298.87      6.01 o
   3   0   4       35.06       40.08      2.38 o
   4   0   4       22.93       20.04      2.00 o
   5   0   4       47.53       47.47      4.26 o
   6   0   4       16.05       16.28      3.13 o
   7   0   4        2.75        1.38      3.88 o
  -7   1   4        0.57        3.13      2.88 o
  -6   1   4       20.13       14.78      2.38 o
  -5   1   4      608.51      586.59     12.90 o
  -4   1   4       71.62       73.78      3.38 o
  -3   1   4       34.70       35.07      2.13 o
  -2   1   4       26.84       27.43      1.38 o
  -1   1   4       14.37       13.65      0.88 o
   0   1   4      533.03      543.25      7.39 o
   1   1   4       72.54       65.89      2.63 o
   2   1   4        0.18        0.50      0.75 o
   3   1   4      146.58      156.58      4.01 o
   4   1   4       23.66       28.43      2.13 o
   5   1   4      116.40      111.23      6.64 o
   6   1   4        6.46        3.38      2.38 o
   7   1   4        3.88        6.39      3.76 o
  -6   2   4       18.26       18.54      2.38 o
  -5   2   4      575.26      568.06     12.02 o
  -4   2   4      499.30      493.40      9.27 o
  -3   2   4       39.35       38.08      2.13 o
  -2   2   4       22.18       20.67      1.50 o
  -1   2   4      534.57      513.44      7.39 o
   0   2   4       17.91       16.28      1.13 o
   1   2   4        1.07        2.25      0.88 o
   2   2   4      982.20     1009.22     15.03 o
   3   2   4       63.85       60.88      3.13 o
   4   2   4       81.77       85.18      3.88 o
   5   2   4       56.55       52.11      4.01 o
   6   2   4       78.57       64.88      5.89 o
   7   2   4       16.48       15.03      7.01 o
  -6   3   4        5.26        5.14      2.25 o
  -5   3   4        7.34        9.90      1.50 o
  -4   3   4      207.77      229.23      5.26 o
  -3   3   4        0.04       -0.13      0.75 o
  -2   3   4      189.65      208.56      5.76 o
  -1   3   4       54.70       60.75      2.38 o
   0   3   4      180.44      191.40      4.13 o
   1   3   4       10.54        7.77      1.25 o
   2   3   4     1615.71     1600.20     22.42 o
   3   3   4      326.11      347.47      8.14 o
   4   3   4       94.93       95.57      4.89 o
   5   3   4       14.83       24.18      2.88 o
   6   3   4      536.80      551.52     16.28 o
   7   3   4        0.71        2.63      3.63 o
  -5   4   4        4.85        7.27      1.38 o
  -4   4   4       72.53       70.02      3.63 o
  -3   4   4       84.84       81.17      3.51 o
  -2   4   4      400.23      435.66      9.14 o
  -1   4   4      348.78      372.40      6.76 o
   0   4   4       43.19       46.47      2.63 o
   1   4   4     1232.69     1283.04     17.91 o
   2   4   4      603.92      627.18     11.27 o
   3   4   4      265.30      297.24      7.77 o
   4   4   4        2.00        1.75      1.63 o
   5   4   4       38.44       42.34      4.01 o
   6   4   4      702.53      778.37     24.55 o
   7   4   4       51.66       57.87     12.65 o
  -5   5   4        0.20        2.13      2.25 o
  -4   5   4        1.00        6.14      2.13 o
  -3   5   4        0.58        2.63      2.13 o
  -2   5   4       76.80       78.91      5.51 o
  -1   5   4      190.31      197.66      4.76 o
   0   5   4       34.80       37.83      2.76 o
   1   5   4      156.33      155.20      4.89 o
   2   5   4       11.36       13.65      2.13 o
   3   5   4      933.51      933.57     17.29 o
   4   5   4        8.85        8.02      2.25 o
   5   5   4       20.64       23.17      3.38 o
   6   5   4       19.55       14.53      5.64 o
   7   5   4       55.75       55.11     13.65 o
  -5   6   4        3.26        2.51      3.13 o
  -4   6   4       36.46       35.82      4.76 o
  -3   6   4       12.45       13.53      3.63 o
  -2   6   4        0.00       -1.88      2.13 o
  -1   6   4        7.63        7.64      1.50 o
   0   6   4        0.15       -0.38      1.25 o
   1   6   4       10.85       11.02      2.00 o
   2   6   4       37.11       35.32      3.26 o
   3   6   4        1.25        3.38      1.75 o
   4   6   4      359.98      367.76     11.77 o
   5   6   4        6.44        5.26      2.88 o
   6   6   4        0.87        3.38      4.26 o
   7   6   4        8.28       12.78      8.14 o
  -4   7   4       91.67       98.08      8.52 o
  -3   7   4      137.67      149.94     11.02 o
  -2   7   4       71.06       76.03      8.14 o
  -1   7   4       38.03       42.09      5.01 o
   0   7   4       15.90       20.17      2.76 o
   1   7   4      165.09      155.20      6.89 o
   2   7   4        5.06        3.38      2.38 o
   3   7   4       41.37       45.97      4.76 o
   4   7   4      223.76      226.85     10.65 o
   5   7   4        5.62        6.39      3.76 o
   6   7   4        8.66        6.39      5.39 o
   7   7   4       53.61       33.95     13.65 o
  -3   8   4       23.99       29.44      6.01 o
  -2   8   4      250.87      258.16     15.41 o
  -1   8   4        1.11       -0.50      3.38 o
   0   8   4       84.68       89.81      6.26 o
   1   8   4       27.63       26.30      4.26 o
   2   8   4       17.74       19.16      3.76 o
   3   8   4       14.30       15.91      4.01 o
   4   8   4      192.18      201.54     13.03 o
   5   8   4        4.31        3.63      3.63 o
   6   8   4       76.18       84.93     18.91 o
  -2   9   4       16.86       24.30      6.39 o
  -1   9   4        6.99        9.02      5.14 o
   0   9   4      125.80      160.08     14.66 o
   1   9   4       58.20       63.63      7.01 o
   2   9   4       16.79       21.17      4.89 o
   3   9   4       27.66       25.05      6.51 o
   4   9   4        2.71        2.25      3.26 o
   5   9   4       36.61       37.95      8.64 o
   6   9   4        8.29       14.78     10.15 o
  -1  10   4      407.83      388.56     21.17 o
   0  10   4       14.25       10.65      5.76 o
   1  10   4       11.56       11.77      6.01 o
   2  10   4      110.14       96.45     11.77 o
   3  10   4        2.21        1.75      5.26 o
   4  10   4        5.37        2.38      6.64 o
   5  10   4        6.52        6.51      6.14 o
   0  11   4        6.83        6.64      8.64 o
   1  11   4       17.43       15.53     10.27 o
   2  11   4      106.33       96.07     19.04 o
   3  11   4       25.99       19.29      6.64 o
   4  11   4      265.95      227.60     19.92 o
  -3 -10   5       63.85       85.80     13.90 o
  -2 -10   5        2.92        2.00      6.76 o
  -1 -10   5       20.75       39.71     14.78 o
  -5  -9   5        0.24       -1.25      6.89 o
  -4  -9   5       12.75       15.28      7.27 o
  -3  -9   5       25.32       28.06      8.14 o
  -2  -9   5        9.51       22.17      7.77 o
  -1  -9   5       18.58       12.15      7.01 o
   0  -9   5       12.30       15.41      9.52 o
   1  -9   5       14.01       27.18     11.02 o
  -5  -8   5       67.84       92.44     13.03 o
  -4  -8   5        0.48       -2.13      4.76 o
  -3  -8   5        4.32       11.90      6.14 o
  -2  -8   5       56.79       45.85      9.02 o
  -1  -8   5       66.15       41.59      8.89 o
   0  -8   5       28.04       22.80      5.01 o
   1  -8   5       43.46       45.34      8.39 o
   2  -8   5        2.16        6.14      4.26 o
  -6  -7   5        0.04        0.00      7.14 o
  -5  -7   5       26.05       28.43      7.89 o
  -4  -7   5      106.19      126.14     14.40 o
  -3  -7   5       20.42       29.44      7.27 o
  -2  -7   5      152.16      152.07      8.77 o
  -1  -7   5      125.86      112.98      7.64 o
   0  -7   5       11.16        7.14      3.63 o
   1  -7   5      140.46      101.09     11.02 o
   2  -7   5        0.44       -1.75      3.38 o
   3  -7   5        0.13        2.76      3.88 o
  -6  -6   5       13.86       21.17     11.15 o
  -5  -6   5        0.00        2.63      3.76 o
  -4  -6   5      176.69      153.82      8.52 o
  -3  -6   5      701.73      737.28     15.03 o
  -2  -6   5      524.50      529.60     11.90 o
  -1  -6   5        0.45        0.00      1.75 o
   0  -6   5      115.69      120.75      6.39 o
   1  -6   5       17.89       26.93      4.01 o
   2  -6   5        7.79       18.29      4.01 o
   3  -6   5       70.42       72.78      7.52 o
   4  -6   5      100.56      108.60     10.52 o
  -7  -5   5       79.60      110.48     14.91 o
  -6  -5   5       48.32       26.81      7.14 o
  -5  -5   5       14.33       16.41      3.51 o
  -4  -5   5       22.70       26.30      3.26 o
  -3  -5   5        9.28        8.64      2.00 o
  -2  -5   5       25.13       26.18      2.88 o
  -1  -5   5      314.91      314.28      8.89 o
   0  -5   5        0.04        0.13      1.38 o
   1  -5   5        5.75        3.26      1.88 o
   2  -5   5      773.74      750.81     18.29 o
   3  -5   5       13.70       10.27      3.01 o
   4  -5   5        1.29        1.13      2.25 o
   5  -5   5        4.35        5.01      4.76 o
  -7  -4   5       64.32       75.28     16.41 o
  -6  -4   5      183.59      154.82     10.65 o
  -5  -4   5       92.58       99.08      7.01 o
  -4  -4   5       27.16       30.56      3.13 o
  -3  -4   5       20.76       22.05      2.51 o
  -2  -4   5      281.58      277.70      7.14 o
  -1  -4   5      394.85      387.56     10.77 o
   0  -4   5       15.96       23.42      2.38 o
   1  -4   5      148.13      144.55      5.76 o
   2  -4   5      770.71      764.71     15.91 o
   3  -4   5      715.26      740.66     17.79 o
   4  -4   5       64.15       78.54      5.76 o
   5  -4   5        0.46        3.13      2.76 o
  -7  -3   5        0.19        0.38      4.76 o
  -6  -3   5       10.09        5.89      3.38 o
  -5  -3   5       16.50       13.78      2.51 o
  -4  -3   5       26.59       29.44      2.88 o
  -3  -3   5       68.64       69.39      3.63 o
  -2  -3   5        2.99        4.13      1.25 o
  -1  -3   5      689.67      749.93     14.15 o
   0  -3   5      334.86      392.06      8.89 o
   1  -3   5      147.82      154.07      5.26 o
   2  -3   5        4.40        5.64      1.38 o
   3  -3   5      378.23      388.56     11.02 o
   4  -3   5        2.95        3.26      1.88 o
   5  -3   5       11.90       17.04      3.13 o
   6  -3   5       23.06       19.16      5.01 o
  -7  -2   5        7.02       17.79      5.76 o
  -6  -2   5        8.48        7.52      3.13 o
  -5  -2   5        2.46        2.00      1.50 o
  -4  -2   5       39.72       42.71      2.63 o
  -3  -2   5      451.53      474.36      8.89 o
  -2  -2   5        6.02        6.14      1.13 o
  -1  -2   5       83.63       79.92      4.13 o
   0  -2   5     1072.33     1161.92     19.79 o
   1  -2   5       54.50       56.37      3.26 o
   2  -2   5       11.31       10.27      1.50 o
   3  -2   5      486.69      493.53     10.02 o
   4  -2   5       20.36       24.30      3.13 o
   5  -2   5        8.91       10.52      2.63 o
   6  -2   5       30.70       28.06      4.38 o
  -7  -1   5       11.63       12.65      4.89 o
  -6  -1   5       28.08       30.69      4.26 o
  -5  -1   5        6.86        7.52      2.00 o
  -4  -1   5      108.75       98.96      3.88 o
  -3  -1   5       34.00       30.06      1.75 o
  -2  -1   5      129.84      132.02      3.51 o
  -1  -1   5      393.11      390.94      8.14 o
   0  -1   5      198.06      200.17      4.76 o
   1  -1   5      272.69      273.44      5.89 o
   2  -1   5      356.35      344.97      7.01 o
   3  -1   5       90.03       89.06      4.13 o
   4  -1   5      236.44      239.50      7.14 o
   5  -1   5      166.21      184.26      8.39 o
   6  -1   5       30.32       35.07      6.26 o
  -7   0   5      101.40      102.21      9.02 o
  -6   0   5       36.45       36.20      4.26 o
  -5   0   5       61.54       65.01      4.26 o
  -4   0   5      178.00      185.26      5.39 o
  -3   0   5       15.40       10.27      1.00 o
  -2   0   5     1895.82     1947.30     25.93 o
  -1   0   5      216.37      206.68      4.26 o
   0   0   5       80.69       80.17      3.26 o
   1   0   5        7.04        6.64      1.13 o
   2   0   5        3.46        3.01      1.13 o
   3   0   5        3.31        5.89      1.38 o
   4   0   5       44.29       50.10      3.26 o
   5   0   5        8.45       11.15      2.76 o
   6   0   5       73.96       59.62      5.51 o
  -6   1   5        0.14       -1.63      1.63 o
  -5   1   5      391.28      404.22     10.15 o
  -4   1   5       20.71       20.79      2.00 o
  -3   1   5      156.90      155.45      3.76 o
  -2   1   5       27.46       29.31      1.88 o
  -1   1   5      470.18      446.30      7.77 o
   0   1   5       73.93       76.53      2.63 o
   1   1   5       20.23       21.42      1.75 o
   2   1   5      339.57      317.41      6.89 o
   3   1   5      237.59      229.10      5.64 o
   4   1   5       75.98       83.30      4.26 o
   5   1   5       47.45       45.59      4.51 o
   6   1   5       28.55       23.67      3.76 o
   7   1   5        3.89        4.51      6.14 o
  -6   2   5        0.30        0.63      1.63 o
  -5   2   5      475.03      466.59     10.90 o
  -4   2   5      396.39      386.55      8.14 o
  -3   2   5        7.52        8.89      1.25 o
  -2   2   5        2.56        1.38      0.63 o
  -1   2   5      272.20      269.31      4.89 o
   0   2   5      149.25      140.92      3.51 o
   1   2   5       61.16       60.12      2.76 o
   2   2   5       18.09       18.66      1.75 o
   3   2   5      284.20      294.11      6.89 o
   4   2   5      492.88      502.42     10.77 o
   5   2   5       34.45       33.57      4.13 o
   6   2   5        8.65        6.01      2.88 o
   7   2   5        0.43       -3.51      3.51 o
  -6   3   5        0.19       -1.50      1.88 o
  -5   3   5       54.27       62.63      3.88 o
  -4   3   5       62.02       65.76      3.76 o
  -3   3   5       17.90       16.16      1.88 o
  -2   3   5        0.76        1.00      0.50 o
  -1   3   5      165.80      172.61      3.88 o
   0   3   5      944.88      945.21     13.15 o
   1   3   5      509.59      527.35     10.02 o
   2   3   5       73.23       69.14      3.38 o
   3   3   5       28.64       34.45      2.63 o
   4   3   5       25.18       30.94      3.01 o
   5   3   5        0.40        0.38      1.50 o
   6   3   5        0.52        1.88      3.01 o
   7   3   5       16.68       13.15      5.76 o
  -5   4   5      238.07      223.97      7.52 o
  -4   4   5       46.39       43.34      3.13 o
  -3   4   5       17.24       14.40      2.00 o
  -2   4   5       29.06       30.81      2.00 o
  -1   4   5      138.36      149.19      3.63 o
   0   4   5        0.07        1.13      1.00 o
   1   4   5     4944.06     4948.66     62.50 o
   2   4   5     1763.02     1799.24     25.68 o
   3   4   5       26.12       31.19      2.76 o
   4   4   5        0.22        0.13      1.50 o
   5   4   5       20.40       26.68      3.13 o
   6   4   5       31.62       41.09      5.89 o
   7   4   5        3.70        2.38      4.76 o
  -5   5   5       18.01       21.92      4.51 o
  -4   5   5      131.91      131.90      7.77 o
  -3   5   5       29.29       31.06      4.38 o
  -2   5   5      330.50      318.91      7.89 o
  -1   5   5       44.33       44.84      2.76 o
   0   5   5       72.78       84.30      4.13 o
   1   5   5       46.59       46.97      3.01 o
   2   5   5       64.71       69.90      3.88 o
   3   5   5      183.37      173.99      6.64 o
   4   5   5        0.00        0.25      1.75 o
   5   5   5        2.79        3.01      2.25 o
   6   5   5       25.37       32.82      5.64 o
   7   5   5       22.23       13.90      5.89 o
  -4   6   5       83.07       82.30      7.27 o
  -3   6   5       10.57        5.89      3.01 o
  -2   6   5      277.60      309.77     14.03 o
  -1   6   5      196.38      198.79      6.26 o
   0   6   5        0.98        2.88      1.38 o
   1   6   5       56.04       53.86      3.76 o
   2   6   5        3.33        3.88      1.50 o
   3   6   5       10.70        5.14      2.00 o
   4   6   5       44.46       51.36      4.89 o
   5   6   5       17.69       13.53      3.76 o
   6   6   5        0.06        2.25      4.51 o
   7   6   5      277.04      267.56     29.81 o
  -4   7   5       58.54       49.73      8.27 o
  -3   7   5       12.91        7.64      3.76 o
  -2   7   5        0.25        0.38      2.88 o
  -1   7   5       35.21       32.94      4.76 o
   0   7   5        0.16       -0.63      1.63 o
   1   7   5        0.00        1.38      1.75 o
   2   7   5        4.26        1.75      2.13 o
   3   7   5      159.23      171.86      8.77 o
   4   7   5      305.86      309.02     13.65 o
   5   7   5        1.11        4.26      3.51 o
   6   7   5        3.12        2.76      6.76 o
  -3   8   5       64.95       91.82      9.77 o
  -2   8   5       29.00       30.31      6.01 o
  -1   8   5       10.81        5.76      4.13 o
   0   8   5       11.05       11.27      3.01 o
   1   8   5       59.43       59.50      5.76 o
   2   8   5        0.07        0.63      2.51 o
   3   8   5       22.27       24.30      4.38 o
   4   8   5        2.59        2.63      3.13 o
   5   8   5        0.01        0.25      3.26 o
   6   8   5        0.74       13.28      8.77 o
  -2   9   5        3.04        1.63      4.63 o
  -1   9   5       10.53       13.65      5.39 o
   0   9   5       21.39       16.53      5.39 o
   1   9   5       35.32       30.44      5.39 o
   2   9   5       18.44       17.41      4.76 o
   3   9   5        1.47        1.00      4.13 o
   4   9   5       12.12       11.02      4.51 o
   5   9   5       33.38       31.82      8.27 o
  -1  10   5        9.49       10.52      6.14 o
   0  10   5       29.29       20.29      6.64 o
   1  10   5        3.66        6.51      6.39 o
   2  10   5      190.30      191.77     13.15 o
   3  10   5       77.32       53.11      9.27 o
   4  10   5        0.53       -2.63      4.76 o
   5  10   5       20.07       21.54      7.52 o
   1  11   5        0.53       -1.50      5.89 o
   2  11   5        0.87        0.88      7.77 o
   3  11   5       63.08       72.90     10.15 o
  -4  -9   6        4.48       -0.25      6.39 o
  -3  -9   6        9.33       11.40      7.14 o
  -2  -9   6       10.30       18.54      8.39 o
  -1  -9   6       18.13       12.15      6.64 o
   0  -9   6       96.48      166.85     24.55 o
  -5  -8   6       87.50      100.58     22.17 o
  -4  -8   6       19.49       14.78      7.39 o
  -3  -8   6       10.40        2.88      6.14 o
  -2  -8   6       58.67       70.77     11.52 o
  -1  -8   6        8.37       13.03      6.26 o
   0  -8   6       15.12       18.41      9.39 o
   1  -8   6        0.43        1.50      5.89 o
   2  -8   6        6.55        7.39      6.01 o
  -5  -7   6       41.30       43.59     14.40 o
  -4  -7   6        2.33        5.01      5.51 o
  -3  -7   6        0.19       -1.63      4.01 o
  -2  -7   6       16.45       16.41      6.14 o
  -1  -7   6       51.25       50.73      5.76 o
   0  -7   6       25.48       21.17      4.76 o
   1  -7   6        7.70        5.39      3.88 o
   2  -7   6        2.26       -1.75      3.88 o
   3  -7   6       42.38       46.35      8.14 o
  -6  -6   6        2.55        1.13      7.77 o
  -5  -6   6       14.53       20.04      9.90 o
  -4  -6   6       24.76       28.81      4.89 o
  -3  -6   6        2.74        2.25      2.76 o
  -2  -6   6      173.24      173.99      7.39 o
  -1  -6   6      127.11      112.86      6.51 o
   0  -6   6      162.45      123.01      6.76 o
   1  -6   6        1.41       -0.63      2.13 o
   2  -6   6        2.80        3.38      3.38 o
   3  -6   6       27.89       39.71      6.89 o
   4  -6   6        7.52       20.54      5.64 o
  -6  -5   6        1.17       -0.63      5.39 o
  -5  -5   6       22.88       13.03      5.64 o
  -4  -5   6       10.75        8.02      2.88 o
  -3  -5   6      652.11      651.98     13.78 o
  -2  -5   6      164.34      160.46      7.39 o
  -1  -5   6      682.95      691.31     15.03 o
   0  -5   6        3.44        3.63      1.75 o
   1  -5   6        1.08        2.76      2.00 o
   2  -5   6      128.53      123.26      8.89 o
   3  -5   6       45.81       46.60      5.01 o
   4  -5   6        5.06        7.89      3.88 o
  -6  -4   6        4.67       -4.26      4.51 o
  -5  -4   6       28.74       20.42      6.26 o
  -4  -4   6       19.61       16.28      2.88 o
  -3  -4   6      378.30      362.38      8.77 o
  -2  -4   6      418.61      422.50      9.39 o
  -1  -4   6      107.48      104.47      5.89 o
   0  -4   6      194.24      199.79      7.01 o
   1  -4   6       35.74       36.70      3.26 o
   2  -4   6      228.82      232.11      8.27 o
   3  -4   6      187.01      180.00      9.02 o
   4  -4   6        0.06       -1.50      2.13 o
   5  -4   6       15.28       14.66      4.63 o
  -6  -3   6      105.14      105.47     12.28 o
  -5  -3   6       80.25       77.54      7.39 o
  -4  -3   6        8.54        8.02      2.00 o
  -3  -3   6        0.48        0.88      1.13 o
  -2  -3   6      302.02      287.97      7.01 o
  -1  -3   6      121.64      111.86      5.39 o
   0  -3   6      160.27      151.44      6.14 o
   1  -3   6       74.13       74.53      4.26 o
   2  -3   6       10.74       12.53      2.25 o
   3  -3   6       71.59       68.27      4.63 o
   4  -3   6       57.07       54.24      5.01 o
   5  -3   6        0.13        1.38      2.63 o
  -6  -2   6       13.99       18.16      4.63 o
  -5  -2   6       67.23       50.73      5.76 o
  -4  -2   6       25.38       31.69      2.63 o
  -3  -2   6       75.94       73.90      3.26 o
  -2  -2   6        2.39        2.51      1.13 o
  -1  -2   6       27.22       21.42      2.25 o
   0  -2   6       94.76      106.47      5.26 o
   1  -2   6        0.22        0.38      0.88 o
   2  -2   6        5.32        6.89      1.50 o
   3  -2   6        0.11        0.75      1.38 o
   4  -2   6       38.25       36.95      4.01 o
   5  -2   6       22.99       23.92      3.88 o
   6  -2   6        2.04        0.75      3.51 o
  -6  -1   6       24.77       20.54      4.13 o
  -5  -1   6        8.00        6.64      1.88 o
  -4  -1   6       57.94       58.62      5.39 o
  -3  -1   6        2.78        2.13      1.25 o
  -2  -1   6       80.79       76.16      4.01 o
  -1  -1   6       62.47       65.39      2.88 o
   0  -1   6        0.88        0.88      0.75 o
   1  -1   6      155.10      148.31      4.76 o
   2  -1   6      200.53      210.19      5.51 o
   3  -1   6      172.17      181.63      6.14 o
   4  -1   6      319.60      308.64     10.27 o
   5  -1   6       92.06       99.71      7.01 o
   6  -1   6       15.08       19.42      5.01 o
  -6   0   6       17.22       16.66      3.51 o
  -5   0   6       11.97       16.66      3.26 o
  -4   0   6      265.50      242.13      6.64 o
  -3   0   6      400.65      398.20      8.39 o
  -2   0   6        1.59        0.63      0.88 o
  -1   0   6        4.87        5.14      0.88 o
   0   0   6        0.38        0.38      0.63 o
   1   0   6      163.34      173.99      4.76 o
   2   0   6      123.51      127.01      5.01 o
   3   0   6      801.99      799.91     14.66 o
   4   0   6       35.97       43.34      3.38 o
   5   0   6      136.03      128.89      7.52 o
   6   0   6      284.17      316.03     15.53 o
  -6   1   6       23.95       30.19      3.88 o
  -5   1   6        0.40       -0.13      1.63 o
  -4   1   6       61.79       62.88      3.38 o
  -3   1   6      203.25      199.04      5.01 o
  -2   1   6      380.54      373.90      7.14 o
  -1   1   6      106.66      107.85      4.38 o
   0   1   6        2.08        2.00      0.75 o
   1   1   6       14.13       13.90      1.50 o
   2   1   6       66.37       62.25      3.38 o
   3   1   6        0.02        0.25      1.13 o
   4   1   6       14.70       14.91      2.13 o
   5   1   6       27.61       22.67      3.51 o
   6   1   6        0.01        2.25      3.88 o
  -6   2   6        3.77        4.89      2.76 o
  -5   2   6       72.09       67.26      5.14 o
  -4   2   6       94.61       95.45      4.51 o
  -3   2   6       55.59       52.48      2.00 o
  -2   2   6        9.16        9.27      0.75 o
  -1   2   6      912.02      914.78     13.53 o
   0   2   6       28.96       27.81      1.75 o
   1   2   6      222.61      224.47      5.01 o
   2   2   6      148.23      149.44      5.14 o
   3   2   6      179.33      181.88      5.51 o
   4   2   6      283.98      274.70      7.64 o
   5   2   6       36.30       21.67      3.76 o
   6   2   6        1.96       -2.76      2.76 o
   7   2   6       58.57       49.73      8.02 o
  -6   3   6        4.96        6.39      2.63 o
  -5   3   6       38.67       41.34      4.01 o
  -4   3   6      237.21      231.48      6.89 o
  -3   3   6       22.89       26.30      2.25 o
  -2   3   6        4.58        3.63      0.88 o
  -1   3   6        1.97        2.76      0.88 o
   0   3   6      482.48      484.51      8.14 o
   1   3   6     1319.22     1314.86     19.29 o
   2   3   6       31.76       31.32      2.63 o
   3   3   6        7.37        7.89      1.63 o
   4   3   6        4.75        4.01      1.75 o
   5   3   6      100.95       90.81      5.39 o
   6   3   6       22.20       16.28      4.38 o
   7   3   6       57.05       63.76      9.14 o
  -5   4   6        0.71        0.25      1.63 o
  -4   4   6      565.93      559.41     12.78 o
  -3   4   6        2.94        3.01      1.75 o
  -2   4   6      132.42      137.41      4.38 o
  -1   4   6        9.99       12.28      1.50 o
   0   4   6        5.68        4.89      1.38 o
   1   4   6     1082.26     1064.34     16.53 o
   2   4   6      297.29      296.99      7.27 o
   3   4   6       18.39       23.30      2.51 o
   4   4   6       42.75       52.48      4.13 o
   5   4   6        1.41        4.26      2.25 o
   6   4   6       46.25       52.61      7.01 o
   7   4   6        0.06        1.38      5.26 o
  -5   5   6        3.41        4.51      2.51 o
  -4   5   6       21.77       22.67      3.26 o
  -3   5   6       36.05       35.32      4.01 o
  -2   5   6       23.24       19.42      3.13 o
  -1   5   6      153.48      169.35      5.64 o
   0   5   6        3.74        2.38      1.38 o
   1   5   6       25.33       27.68      2.88 o
   2   5   6      556.14      541.12     11.77 o
   3   5   6      188.36      187.51      7.64 o
   4   5   6       57.09       56.49      4.13 o
   5   5   6        1.46       -0.25      2.76 o
   6   5   6      272.18      249.64     14.91 o
   7   5   6       67.61       61.00     14.15 o
  -4   6   6       17.31       20.04      4.38 o
  -3   6   6       47.89       35.57      5.51 o
  -2   6   6       51.44       64.13      5.89 o
  -1   6   6      306.76      317.28      9.65 o
   0   6   6       14.34       12.78      2.38 o
   1   6   6       37.85       35.07      3.26 o
   2   6   6       59.57       52.48      3.76 o
   3   6   6       25.29       25.43      3.13 o
   4   6   6        2.33        2.63      2.38 o
   5   6   6        6.16        7.14      3.26 o
   6   6   6      151.27      130.90     13.53 o
  -4   7   6       17.77       17.41      6.14 o
  -3   7   6       36.62       49.48      7.01 o
  -2   7   6        3.74        2.51      3.38 o
  -1   7   6        7.28        7.64      3.01 o
   0   7   6      124.42      135.41      6.64 o
   1   7   6        8.07        6.89      2.25 o
   2   7   6        6.91        7.39      2.38 o
   3   7   6      240.23      219.08      8.52 o
   4   7   6      190.90      188.39     10.65 o
   5   7   6        0.61        3.63      3.01 o
   6   7   6       76.36       65.51     10.65 o
  -3   8   6      162.35      166.35     13.03 o
  -2   8   6        1.64        0.63      3.38 o
  -1   8   6       17.04       20.92      5.76 o
   0   8   6       17.80       21.92      5.64 o
   1   8   6        1.14        0.50      3.13 o
   2   8   6        0.02        1.50      2.63 o
   3   8   6      124.81      114.99      8.27 o
   4   8   6       70.72       72.28      6.76 o
   5   8   6       24.45       16.16      5.14 o
   6   8   6       14.34        9.52      6.76 o
  -2   9   6       58.39       67.77      9.65 o
  -1   9   6       35.77       39.71      7.39 o
   0   9   6      117.56      115.99     12.53 o
   1   9   6       35.50       37.08      6.26 o
   2   9   6      149.48      174.49     15.28 o
   3   9   6       14.37       10.90      4.38 o
   4   9   6       41.98       33.70      5.39 o
   5   9   6       59.43       39.83      7.27 o
  -1  10   6        9.62       23.42      7.39 o
   0  10   6       82.97       91.94     12.02 o
   1  10   6       44.59       36.83     11.77 o
   2  10   6      134.87      138.04     14.03 o
   3  10   6       15.47       10.15      5.14 o
   4  10   6       15.17        8.77      5.39 o
   2  11   6        0.50        7.27      8.39 o
  -3  -9   7       47.48       51.61     11.52 o
  -2  -9   7       17.72        4.63      7.39 o
  -1  -9   7       18.75       21.67     11.52 o
  -4  -8   7        3.57       16.53      7.14 o
  -3  -8   7      109.62      114.99     15.03 o
  -2  -8   7       10.97       25.80      7.64 o
  -1  -8   7        4.39        1.63      5.26 o
   0  -8   7       15.91       14.91      9.14 o
   1  -8   7        3.88       10.90      8.14 o
  -5  -7   7       11.36        2.38      8.89 o
  -4  -7   7       87.43      118.00     14.53 o
  -3  -7   7       63.80       69.77     11.15 o
  -2  -7   7        2.51        2.00      4.51 o
  -1  -7   7        0.36       -1.75      4.89 o
   0  -7   7      117.47      108.10     12.65 o
   1  -7   7        6.40        4.89      5.89 o
   2  -7   7       14.66       19.16      6.01 o
  -5  -6   7       94.97      104.97     20.92 o
  -4  -6   7        0.02       -1.13      4.76 o
  -3  -6   7        4.36        4.76      3.13 o
  -2  -6   7       13.63        7.77      5.14 o
  -1  -6   7       88.92       76.16      7.77 o
   0  -6   7      264.58      245.01     14.40 o
   1  -6   7        0.39       -0.25      3.01 o
   2  -6   7        4.47        2.00      4.13 o
   3  -6   7        1.12        5.51      4.63 o
  -6  -5   7        0.61       -1.00      6.26 o
  -5  -5   7        0.26       -1.13      4.76 o
  -4  -5   7       47.98       40.46      6.51 o
  -3  -5   7      259.49      257.91     10.27 o
  -2  -5   7      473.81      458.08     11.65 o
  -1  -5   7        1.38        0.25      1.63 o
   0  -5   7        6.15       13.65      2.51 o
   1  -5   7      129.50      116.62      7.27 o
   2  -5   7       80.35       72.40      8.77 o
   3  -5   7        2.75        5.01      3.01 o
   4  -5   7       63.43       79.67      9.52 o
  -6  -4   7       41.25       45.97      9.27 o
  -5  -4   7        7.55        9.39      5.39 o
  -4  -4   7        0.67        2.38      2.76 o
  -3  -4   7      584.74      544.38     11.65 o
  -2  -4   7     1830.63     1768.55     26.93 o
  -1  -4   7       65.80       63.88      4.76 o
   0  -4   7      126.34      128.89      6.39 o
   1  -4   7        0.03       -0.25      1.38 o
   2  -4   7        0.85        5.14      2.00 o
   3  -4   7       45.04       49.10      5.64 o
   4  -4   7        3.92        6.26      4.26 o
  -6  -3   7       17.20        7.77      5.39 o
  -5  -3   7        3.47        6.26      4.38 o
  -4  -3   7        0.76        2.88      2.13 o
  -3  -3   7      140.10      146.55      5.51 o
  -2  -3   7      133.62      137.91      5.26 o
  -1  -3   7       71.71       73.78      4.76 o
   0  -3   7       16.52       20.67      2.63 o
   1  -3   7      164.02      141.92      6.39 o
   2  -3   7       52.78       50.61      3.88 o
   3  -3   7      373.36      356.99     11.65 o
   4  -3   7        4.59        3.01      2.76 o
   5  -3   7        1.38        1.00      3.51 o
  -6  -2   7       31.80       25.55      6.39 o
  -5  -2   7      400.11      385.05     15.03 o
  -4  -2   7        0.74        2.13      2.13 o
  -3  -2   7       47.32       47.22      2.76 o
  -2  -2   7       84.76       77.66      3.51 o
  -1  -2   7       19.99       22.05      2.51 o
   0  -2   7       27.50       27.18      2.51 o
   1  -2   7        0.65       -0.13      1.13 o
   2  -2   7       25.77       25.43      2.51 o
   3  -2   7      812.12      859.41     16.41 o
   4  -2   7      120.28      130.65      7.89 o
   5  -2   7       69.72       76.03      8.27 o
  -6  -1   7       32.22       30.31      5.26 o
  -5  -1   7        0.05        0.00      2.38 o
  -4  -1   7        4.24        3.13      2.13 o
  -3  -1   7       14.34       12.15      2.25 o
  -2  -1   7       48.85       48.10      3.38 o
  -1  -1   7       86.75       94.57      3.76 o
   0  -1   7      869.45      903.63     14.78 o
   1  -1   7        0.57        2.63      1.13 o
   2  -1   7       20.09       22.05      2.25 o
   3  -1   7      172.47      169.23      6.51 o
   4  -1   7       41.40       42.09      4.51 o
   5  -1   7        0.99        0.38      2.63 o
   6  -1   7       31.48       31.06      6.39 o
  -6   0   7        0.14        1.88      2.51 o
  -5   0   7       38.89       39.33      4.76 o
  -4   0   7      197.15      211.06     10.02 o
  -3   0   7      138.21      136.03      6.01 o
  -2   0   7       16.92       15.78      2.00 o
  -1   0   7       59.85       54.11      2.51 o
   0   0   7        2.52        2.25      1.00 o
   1   0   7      365.93      394.57      8.39 o
   2   0   7       16.35       17.29      2.00 o
   3   0   7      139.16      142.67      6.26 o
   4   0   7      167.63      186.51      7.89 o
   5   0   7       48.02       50.61      5.89 o
   6   0   7      232.33      242.13     14.78 o
  -6   1   7       28.15       27.68      4.38 o
  -5   1   7        1.12        1.13      2.13 o
  -4   1   7      378.84      369.64     12.40 o
  -3   1   7        5.93        6.76      1.88 o
  -2   1   7      186.30      180.37      5.51 o
  -1   1   7       46.74       47.35      3.13 o
   0   1   7      147.44      149.56      4.76 o
   1   1   7      234.84      236.62      6.01 o
   2   1   7       67.47       65.26      3.63 o
   3   1   7       43.36       38.83      3.26 o
   4   1   7       55.67       47.10      3.88 o
   5   1   7        3.24        4.26      2.63 o
   6   1   7      131.11      121.00     11.02 o
  -6   2   7       12.92        9.90      3.51 o
  -5   2   7       10.45       14.78      3.01 o
  -4   2   7      196.99      200.79      8.39 o
  -3   2   7      326.78      323.30     11.02 o
  -2   2   7      134.89      141.04      5.14 o
  -1   2   7      620.85      637.95     10.52 o
   0   2   7       18.61       20.04      1.63 o
   1   2   7      221.56      208.81      5.39 o
   2   2   7        7.42        6.89      1.50 o
   3   2   7        2.07        2.51      1.38 o
   4   2   7        1.40        3.01      1.63 o
   5   2   7        0.86       -0.38      2.51 o
   6   2   7       13.91       28.81      6.14 o
  -5   3   7      219.70      198.04      8.39 o
  -4   3   7      144.34      153.82      7.89 o
  -3   3   7        0.60        0.50      0.88 o
  -2   3   7        0.07        0.50      0.88 o
  -1   3   7      250.93      261.79      5.89 o
   0   3   7        1.99        0.75      0.88 o
   1   3   7        5.73        6.26      1.38 o
   2   3   7       10.12       10.02      1.75 o
   3   3   7       92.74       96.20      4.76 o
   4   3   7       79.95       91.06      5.39 o
   5   3   7        4.26        7.01      2.88 o
   6   3   7       31.03       28.81      6.89 o
  -5   4   7       33.05       26.30      4.38 o
  -4   4   7      809.91      814.44     20.67 o
  -3   4   7      108.98      123.38      7.52 o
  -2   4   7       31.14       36.07      3.26 o
  -1   4   7        1.04       -0.63      1.00 o
   0   4   7        0.09        0.25      1.00 o
   1   4   7       50.60       57.62      3.38 o
   2   4   7       18.70       18.66      2.25 o
   3   4   7       16.49       19.54      2.76 o
   4   4   7      202.16      201.17      7.89 o
   5   4   7       18.37       15.28      3.26 o
   6   4   7       61.63       46.47      8.39 o
  -4   5   7       12.79       12.02      2.88 o
  -3   5   7       57.24       66.01      5.76 o
  -2   5   7       78.51       76.91      5.01 o
  -1   5   7        3.50        5.89      1.63 o
   0   5   7        0.12        1.13      1.38 o
   1   5   7       30.81       32.94      2.76 o
   2   5   7        0.55        1.88      1.50 o
   3   5   7       15.93       14.40      2.63 o
   4   5   7       34.63       35.07      4.51 o
   5   5   7        9.63       12.15      3.51 o
   6   5   7      125.41      126.51     17.66 o
  -4   6   7      113.85      107.85      9.14 o
  -3   6   7       68.90       71.65      7.89 o
  -2   6   7        4.65        2.25      2.38 o
  -1   6   7        2.91        2.63      2.25 o
   0   6   7       41.13       36.83      3.38 o
   1   6   7       68.82       70.02      4.63 o
   2   6   7     1890.02     1842.96     30.19 o
   3   6   7       19.32       17.16      2.88 o
   4   6   7       51.36       61.88      6.89 o
   5   6   7        0.04        0.50      3.13 o
   6   6   7       75.41       63.76     14.15 o
  -3   7   7       39.08       50.48      7.39 o
  -2   7   7        2.43       -0.63      3.38 o
  -1   7   7       57.17       47.22      5.64 o
   0   7   7       10.89        9.77      2.38 o
   1   7   7        6.16        3.88      2.51 o
   2   7   7        5.41        9.02      2.63 o
   3   7   7        2.91        2.63      3.13 o
   4   7   7      143.66      145.93     11.02 o
   5   7   7        6.77       -0.88      3.13 o
   6   7   7        0.27        1.63      5.39 o
  -3   8   7        8.79       14.15      7.14 o
  -2   8   7        2.37        4.38      4.51 o
  -1   8   7      103.03      106.47     11.40 o
   0   8   7       14.48       16.78      5.64 o
   1   8   7        7.63        9.14      4.13 o
   2   8   7       33.30       29.94      6.39 o
   3   8   7       10.56        7.52      4.01 o
   4   8   7      182.62      186.89     12.90 o
   5   8   7       15.30        6.39      4.89 o
  -2   9   7        0.03        1.50      4.89 o
  -1   9   7        8.85        4.51      4.89 o
   0   9   7       87.56       77.29     10.52 o
   1   9   7        2.03        1.75      5.01 o
   2   9   7        0.36        1.38      4.01 o
   3   9   7        6.41       11.52      5.51 o
   4   9   7       85.71       88.18      9.90 o
   5   9   7        0.02       -3.38      4.26 o
   0  10   7        0.07       -1.13      6.76 o
   1  10   7        7.96       10.65      8.02 o
   2  10   7       15.58       14.53      8.02 o
   3  10   7        0.06        2.25      5.01 o
   4  10   7       16.74       19.67      6.39 o
  -3  -8   8       26.33       50.10     11.40 o
  -2  -8   8        0.00       -1.75      6.14 o
  -1  -8   8       69.00       89.69     13.40 o
   0  -8   8       24.44       52.48     15.78 o
  -4  -7   8       15.05        5.64      6.89 o
  -3  -7   8       17.00       17.41      7.14 o
  -2  -7   8        5.57        6.89      6.14 o
  -1  -7   8       10.40       18.41      6.76 o
   0  -7   8       28.70       23.30      7.14 o
   1  -7   8       13.57       21.92     10.15 o
  -5  -6   8      259.18      333.32     38.45 o
  -4  -6   8       13.19       28.68      8.27 o
  -3  -6   8        5.16       13.28      6.64 o
  -2  -6   8        0.04        1.88      4.26 o
  -1  -6   8       97.17       64.51     10.15 o
   0  -6   8       16.14        7.77      4.76 o
   1  -6   8       32.71       33.57     10.02 o
   2  -6   8       26.97        8.14      6.64 o
  -5  -5   8       31.06       46.97     15.16 o
  -4  -5   8        0.08       -4.38      4.38 o
  -3  -5   8       92.80      112.73     12.90 o
  -2  -5   8       34.57       34.45      5.14 o
  -1  -5   8        0.44       -2.38      3.26 o
   0  -5   8        2.08        3.76      2.63 o
   1  -5   8       17.52       22.80      4.89 o
   2  -5   8        0.00       -0.50      2.63 o
   3  -5   8        4.34        3.26      3.76 o
  -6  -4   8        3.68        0.13      7.64 o
  -5  -4   8        6.41        8.52      5.76 o
  -4  -4   8       56.09       72.15      8.64 o
  -3  -4   8      187.93      159.33     12.02 o
  -2  -4   8        0.58       -0.38      1.63 o
  -1  -4   8       94.83       93.57      5.76 o
   0  -4   8       62.51       64.13      4.89 o
   1  -4   8      327.47      286.60     13.15 o
   2  -4   8      176.32      181.75      9.77 o
   3  -4   8        0.93        0.25      3.01 o
   4  -4   8        9.49        8.02      4.63 o
  -6  -3   8        1.64        3.01      5.51 o
  -5  -3   8        1.37        3.13      4.01 o
  -4  -3   8        0.39       -3.13      3.13 o
  -3  -3   8      143.84      123.26      7.39 o
  -2  -3   8      132.84      133.03      5.39 o
  -1  -3   8      313.34      299.37      9.77 o
   0  -3   8        0.53       -0.88      1.38 o
   1  -3   8       53.26       48.98      3.63 o
   2  -3   8      311.07      302.75      9.90 o
   3  -3   8      164.58      153.94     10.15 o
   4  -3   8      102.93      105.34     10.15 o
  -6  -2   8       11.01       10.40      5.89 o
  -5  -2   8       74.34       69.27     10.15 o
  -4  -2   8       12.44       11.27      3.13 o
  -3  -2   8       53.22       51.23      4.51 o
  -2  -2   8      129.34      127.77      4.01 o
  -1  -2   8       70.30       78.04      4.13 o
   0  -2   8        5.23        3.01      1.38 o
   1  -2   8       35.93       34.82      3.13 o
   2  -2   8       98.00       98.33      5.39 o
   3  -2   8      861.77      842.75     16.78 o
   4  -2   8       87.08       87.31      8.02 o
   5  -2   8        0.12        1.38      4.01 o
  -6  -1   8        1.19       -0.25      4.13 o
  -5  -1   8       61.75       75.16      9.77 o
  -4  -1   8       22.48       33.57      4.76 o
  -3  -1   8       24.92       23.05      3.01 o
  -2  -1   8        1.51        0.50      1.38 o
  -1  -1   8       10.88       10.52      1.50 o
   0  -1   8      962.13      976.66     16.16 o
   1  -1   8        0.06       -0.88      1.13 o
   2  -1   8        9.96        8.39      1.75 o
   3  -1   8       28.96       27.81      3.13 o
   4  -1   8       26.05       25.43      4.38 o
   5  -1   8        3.06       -2.25      3.51 o
  -6   0   8       16.60       19.92      5.64 o
  -5   0   8       26.88       25.80      4.13 o
  -4   0   8       60.65       52.23      5.64 o
  -3   0   8       53.45       49.73      4.01 o
  -2   0   8        3.35        2.38      1.50 o
  -1   0   8        0.39       -0.25      0.88 o
   0   0   8       43.03       40.08      2.88 o
   1   0   8       84.39       92.07      4.51 o
   2   0   8      295.67      312.40      7.77 o
   3   0   8        1.66        0.75      1.63 o
   4   0   8        0.38        2.13      2.63 o
   5   0   8       16.03       12.90      4.13 o
  -5   1   8        6.28        7.39      2.88 o
  -4   1   8      105.13       98.71      7.39 o
  -3   1   8       77.16       76.03      5.39 o
  -2   1   8       81.67       90.19      5.14 o
  -1   1   8       60.06       56.12      2.51 o
   0   1   8        8.38        9.90      1.63 o
   1   1   8       44.35       50.86      3.38 o
   2   1   8      102.57      105.47      5.01 o
   3   1   8      217.12      229.60      7.64 o
   4   1   8        0.14        1.13      2.00 o
   5   1   8       61.89       75.66      7.77 o
   6   1   8       42.55       51.36      8.27 o
  -5   2   8        0.34       -1.75      2.25 o
  -4   2   8        5.24        5.76      2.51 o
  -3   2   8      436.32      392.69     13.28 o
  -2   2   8      106.06      117.62      5.64 o
  -1   2   8      253.76      241.00      6.89 o
   0   2   8        8.65        8.77      1.38 o
   1   2   8        0.00        0.88      1.00 o
   2   2   8        9.24       10.27      1.88 o
   3   2   8      483.84      476.62     11.65 o
   4   2   8       66.34       68.39      5.14 o
   5   2   8        2.77        4.01      3.26 o
   6   2   8       59.41       62.63      9.14 o
  -5   3   8       57.40       61.75      6.14 o
  -4   3   8       61.41       68.02      6.01 o
  -3   3   8      146.85      151.94      9.02 o
  -2   3   8       28.66       26.81      2.76 o
  -1   3   8        0.62        1.13      1.00 o
   0   3   8       64.26       69.14      3.26 o
   1   3   8        0.67        0.25      1.13 o
   2   3   8       12.77       11.65      1.88 o
   3   3   8        4.27        2.25      1.75 o
   4   3   8       47.12       47.85      4.89 o
   5   3   8        2.82        2.63      3.26 o
   6   3   8       20.35       22.42      8.14 o
  -5   4   8        3.83        3.88      3.01 o
  -4   4   8      298.38      286.97     11.15 o
  -3   4   8       27.89       32.07      4.26 o
  -2   4   8       54.79       51.36      3.88 o
  -1   4   8      126.01      119.00      4.76 o
   0   4   8        8.53       10.02      1.75 o
   1   4   8       12.42       14.91      2.00 o
   2   4   8       15.08       15.78      2.25 o
   3   4   8       30.20       26.05      3.01 o
   4   4   8      253.15      244.38     10.77 o
   5   4   8       48.41       56.37      8.39 o
   6   4   8        3.64        8.14      7.52 o
  -4   5   8        8.76        7.89      3.01 o
  -3   5   8       25.63       31.06      4.51 o
  -2   5   8       50.17       55.62      5.76 o
  -1   5   8        4.82        4.63      1.75 o
   0   5   8       22.90       23.55      3.01 o
   1   5   8     1762.19     1669.09     24.93 o
   2   5   8      483.64      468.85     10.90 o
   3   5   8       21.13       18.91      3.26 o
   4   5   8       33.45       35.32      5.39 o
   5   5   8       17.58       15.66      4.38 o
   6   5   8        1.71        1.25      6.51 o
  -4   6   8       17.56       18.54      6.89 o
  -3   6   8       31.39       30.44      5.76 o
  -2   6   8       32.35       33.07      5.76 o
  -1   6   8       17.85       18.66      4.38 o
   0   6   8       23.68       22.30      3.13 o
   1   6   8      573.31      548.01     12.65 o
   2   6   8      311.02      307.26     10.65 o
   3   6   8       20.19       22.42      4.51 o
   4   6   8       12.63       17.29      4.51 o
   5   6   8       46.57       54.74      7.14 o
   6   6   8        0.57       -5.51      6.89 o
  -3   7   8        8.65        8.89      4.26 o
  -2   7   8       20.61       16.53      5.14 o
  -1   7   8       62.91       60.75      8.52 o
   0   7   8        8.71        7.64      3.13 o
   1   7   8      192.60      198.54     12.28 o
   2   7   8       76.03       67.39      6.26 o
   3   7   8       70.62       71.15      7.52 o
   4   7   8        2.48        3.38      3.38 o
   5   7   8       31.11       36.95      7.77 o
  -2   8   8        0.09        0.00      3.76 o
  -1   8   8      183.26      143.67     13.40 o
   0   8   8       41.52       43.72      8.27 o
   1   8   8        9.85       13.15      5.14 o
   2   8   8        0.33        0.25      3.76 o
   3   8   8        3.48        0.25      3.13 o
   4   8   8        0.25        1.38      3.51 o
   5   8   8        9.41        6.14      6.01 o
  -1   9   8       33.12       38.83      8.14 o
   0   9   8        0.04        0.50      5.76 o
   1   9   8       33.43       52.73     12.78 o
   2   9   8        3.23        6.51      4.63 o
   3   9   8       17.79       28.31      7.52 o
   4   9   8      155.75      125.76     14.28 o
   1  10   8       23.51       19.92      9.52 o
   2  10   8        3.34        4.26      7.89 o
   3  10   8       23.27       30.19      7.52 o
  -3  -7   9      136.51      162.34     17.79 o
  -2  -7   9       16.89       20.92      7.64 o
  -1  -7   9       76.72      100.33     13.78 o
   0  -7   9        0.94       -2.76      7.01 o
  -4  -6   9        7.89       14.53     11.40 o
  -3  -6   9       14.15       17.29      7.89 o
  -2  -6   9        2.43       -0.38      5.14 o
  -1  -6   9        7.21        2.51      5.01 o
   0  -6   9        9.86       10.40      6.01 o
   1  -6   9        2.29       -4.63      5.14 o
   2  -6   9       53.74       61.63     14.28 o
  -5  -5   9        7.83       -3.13      7.77 o
  -4  -5   9      144.11      204.55     28.68 o
  -3  -5   9        1.27        4.63      5.39 o
  -2  -5   9        0.25        5.14      4.76 o
  -1  -5   9       17.42       19.67      5.76 o
   0  -5   9       77.45       63.26     10.02 o
   1  -5   9        8.89       -3.38      3.38 o
   2  -5   9        0.95        1.38      4.26 o
   3  -5   9        1.47        1.38      6.01 o
  -5  -4   9        0.00       -0.13      6.01 o
  -4  -4   9       35.92       29.56     11.27 o
  -3  -4   9      148.33      151.06     14.78 o
  -2  -4   9        3.87        9.90      4.63 o
  -1  -4   9       12.47       12.90      5.39 o
   0  -4   9      364.37      348.10     18.41 o
   1  -4   9       56.07       61.88      6.89 o
   2  -4   9       22.19       21.67      5.64 o
   3  -4   9       36.39       39.46      7.52 o
  -5  -3   9        1.70        1.13      5.26 o
  -4  -3   9       14.28       19.04      6.39 o
  -3  -3   9      259.56      303.38     16.53 o
  -2  -3   9       27.11       29.06      4.51 o
  -1  -3   9      201.05      204.05      8.14 o
   0  -3   9      188.14      194.03      8.27 o
   1  -3   9        4.76        3.38      2.00 o
   2  -3   9       24.22       23.55      3.88 o
   3  -3   9        0.32        2.63      3.01 o
   4  -3   9        0.08        8.14      4.89 o
  -5  -2   9       44.37       50.86      9.39 o
  -4  -2   9       25.02       24.30      6.51 o
  -3  -2   9        1.87        4.01      3.26 o
  -2  -2   9     1327.54     1278.53     18.66 o
  -1  -2   9      197.99      217.08      7.14 o
   0  -2   9      101.72       96.07      5.39 o
   1  -2   9      286.80      270.31      7.89 o
   2  -2   9       55.59       61.13      5.51 o
   3  -2   9       37.58       37.70      5.51 o
   4  -2   9       27.09       25.55      5.14 o
  -5  -1   9       12.97        4.26      4.38 o
  -4  -1   9        9.58       11.77      4.38 o
  -3  -1   9        6.53       11.15      2.76 o
  -2  -1   9      119.12      125.01      6.39 o
  -1  -1   9       66.94       67.77      3.76 o
   0  -1   9       55.57       58.00      4.13 o
   1  -1   9       21.45       22.67      2.63 o
   2  -1   9       29.38       28.43      3.26 o
   3  -1   9       24.96       26.56      3.88 o
   4  -1   9       19.97       16.16      4.26 o
   5  -1   9       12.87       11.90      5.39 o
  -5   0   9      150.65      179.12     14.91 o
  -4   0   9       43.69       40.96      6.89 o
  -3   0   9        0.11        1.38      2.00 o
  -2   0   9        2.33        3.88      1.75 o
  -1   0   9        6.50        6.39      1.88 o
   0   0   9        7.59        8.39      1.75 o
   1   0   9       40.33       41.09      3.38 o
   2   0   9       13.26       14.15      2.38 o
   3   0   9        0.00       -0.25      2.00 o
   4   0   9      316.98      291.48     13.65 o
   5   0   9       95.78       90.06     10.02 o
  -5   1   9        7.49        2.13      3.76 o
  -4   1   9       21.95       27.06      4.38 o
  -3   1   9        0.35        0.38      1.88 o
  -2   1   9        8.59        5.51      1.75 o
  -1   1   9       25.57       20.29      1.75 o
   0   1   9       70.34       66.39      3.88 o
   1   1   9       71.34       73.78      4.26 o
   2   1   9        9.94       12.53      2.25 o
   3   1   9       33.89       28.18      3.88 o
   4   1   9        0.04        1.25      2.76 o
   5   1   9       30.02       32.82      7.01 o
  -5   2   9       34.87       38.96      6.76 o
  -4   2   9      159.63      153.94     10.02 o
  -3   2   9       44.10       43.59      5.26 o
  -2   2   9        1.04        0.00      1.63 o
  -1   2   9        0.00       -0.75      1.25 o
   0   2   9      176.86      175.62      6.01 o
   1   2   9       27.71       24.30      2.51 o
   2   2   9      103.34      107.85      5.26 o
   3   2   9        2.16        1.63      2.38 o
   4   2   9       13.26       10.65      3.13 o
   5   2   9       17.76       12.90      5.01 o
  -5   3   9        5.92       11.52      6.01 o
  -4   3   9      131.49      136.28      9.39 o
  -3   3   9      116.24      152.57      9.77 o
  -2   3   9       98.50       98.58      7.64 o
  -1   3   9      287.84      272.44      6.89 o
   0   3   9      100.52      100.21      4.13 o
   1   3   9       14.34       14.78      2.00 o
   2   3   9       12.58       13.53      2.13 o
   3   3   9       20.77       18.29      3.51 o
   4   3   9       34.77       33.82      5.51 o
   5   3   9       33.78       54.61      9.90 o
  -4   4   9        2.76        2.63      3.63 o
  -3   4   9      127.53      147.31      9.65 o
  -2   4   9       32.91       40.46      4.89 o
  -1   4   9       99.99      104.72      4.63 o
   0   4   9       48.08       50.61      3.63 o
   1   4   9        0.30        1.88      1.50 o
   2   4   9       97.15       88.93      4.89 o
   3   4   9       34.74       38.20      5.14 o
   4   4   9       19.21       15.66      4.13 o
   5   4   9       14.31        9.27      5.76 o
  -4   5   9      226.12      226.60     15.41 o
  -3   5   9       42.21       50.35      7.14 o
  -2   5   9        8.54        7.39      3.26 o
  -1   5   9        4.42        4.63      2.88 o
   0   5   9        0.50       -0.50      1.75 o
   1   5   9      294.74      294.61      8.64 o
   2   5   9       34.18       34.70      4.63 o
   3   5   9       14.79       13.90      3.88 o
   4   5   9        1.40        2.88      3.26 o
   5   5   9        4.01       -0.38      5.14 o
  -3   6   9      494.89      503.42     21.29 o
  -2   6   9        7.56        9.39      4.13 o
  -1   6   9        1.83        7.52      3.76 o
   0   6   9        0.98        3.38      2.51 o
   1   6   9       16.76       16.78      3.38 o
   2   6   9      109.48      118.75      8.89 o
   3   6   9       41.59       45.34      6.01 o
   4   6   9       19.41       19.16      4.89 o
   5   6   9       48.71       37.83      7.89 o
  -2   7   9       28.14       31.69      7.01 o
  -1   7   9       29.48       23.05      6.01 o
   0   7   9       42.16       44.72      7.77 o
   1   7   9       54.03       45.47      7.01 o
   2   7   9       16.11        9.65      3.76 o
   3   7   9       17.38       18.16      4.26 o
   4   7   9      120.87      128.14     10.65 o
   5   7   9        2.56       -0.38      4.76 o
  -1   8   9        3.50        1.25      5.01 o
   0   8   9        2.86        2.51      5.89 o
   1   8   9       60.76       57.24     13.28 o
   2   8   9      141.70      133.28     12.90 o
   3   8   9       59.56       50.48      7.01 o
   4   8   9        7.86       14.91      6.26 o
   0   9   9        1.49        6.26      6.89 o
   1   9   9        8.69        1.50      7.52 o
   2   9   9       21.86       21.67      9.52 o
   3   9   9        7.52       -0.13      5.26 o
  -3  -6  10        0.03        5.26      6.39 o
  -2  -6  10       14.65       23.92      7.64 o
  -1  -6  10       22.93       13.03      6.39 o
   0  -6  10       61.62       65.14     11.02 o
   1  -6  10       17.46       19.04     10.15 o
  -4  -5  10        0.19       -3.26      8.89 o
  -3  -5  10        2.86        5.76      5.64 o
  -2  -5  10        4.51        8.52      5.51 o
  -1  -5  10        0.15        6.76      5.14 o
   0  -5  10        1.06       -0.38      4.38 o
   1  -5  10        2.54        4.51      4.38 o
   2  -5  10        3.32        3.88      6.39 o
  -4  -4  10       94.96      185.13     26.93 o
  -3  -4  10        2.36        3.26      5.39 o
  -2  -4  10      168.70      194.78     17.16 o
  -1  -4  10       20.71       22.30      4.38 o
   0  -4  10       33.73       25.30      4.89 o
   1  -4  10      193.89      182.75     12.40 o
   2  -4  10        3.32        3.63      4.38 o
   3  -4  10        1.19        7.52      7.89 o
  -5  -3  10       12.86       22.67     10.02 o
  -4  -3  10       27.57       49.35     13.40 o
  -3  -3  10      106.02      110.98     12.53 o
  -2  -3  10      275.56      301.63     20.79 o
  -1  -3  10       45.44       47.85      5.39 o
   0  -3  10      100.98      104.59      8.27 o
   1  -3  10       52.27       49.98      6.26 o
   2  -3  10       17.42        6.64      3.88 o
   3  -3  10        1.42        5.14      4.76 o
  -5  -2  10        4.43        1.75      7.52 o
  -4  -2  10        3.10        6.51      5.51 o
  -3  -2  10      382.75      359.87     17.54 o
  -2  -2  10      464.93      444.42     20.92 o
  -1  -2  10       31.29       31.57      4.13 o
   0  -2  10        2.63        3.76      2.51 o
   1  -2  10      262.54      283.46     12.78 o
   2  -2  10        4.37        2.51      3.01 o
   3  -2  10      121.01      140.29     12.78 o
   4  -2  10        9.16        6.01      5.89 o
  -5  -1  10       95.92       95.70     12.65 o
  -4  -1  10        1.45        4.63      4.26 o
  -3  -1  10        2.17       -1.50      3.63 o
  -2  -1  10       41.03       45.34      6.26 o
  -1  -1  10       46.01       50.73      4.13 o
   0  -1  10        7.63        8.02      2.63 o
   1  -1  10       24.05       31.69      4.13 o
   2  -1  10       29.89       20.92      4.26 o
   3  -1  10      420.01      392.94     18.91 o
   4  -1  10       18.99       11.90      6.64 o
  -5   0  10       82.43       73.03     10.52 o
  -4   0  10       58.28       69.52      9.90 o
  -3   0  10       13.92        4.63      4.01 o
  -2   0  10       73.51       81.17      7.64 o
  -1   0  10       50.62       48.35      3.63 o
   0   0  10        6.64       12.90      2.38 o
   1   0  10       27.04       18.29      3.38 o
   2   0  10       19.89       19.29      3.63 o
   3   0  10      360.78      383.05     15.16 o
   4   0  10      502.23      527.85     23.17 o
  -5   1  10       10.70        9.90      5.01 o
  -4   1  10        9.23       15.53      5.14 o
  -3   1  10       60.31       65.89      9.02 o
  -2   1  10        2.74        0.38      2.13 o
  -1   1  10       10.39        8.52      2.63 o
   0   1  10      170.60      190.90      6.89 o
   1   1  10      507.55      504.80     12.02 o
   2   1  10       30.48       37.45      4.76 o
   3   1  10        8.50        9.52      3.38 o
   4   1  10       26.50       20.04      5.89 o
   5   1  10        0.09       -3.76      4.76 o
  -4   2  10      124.16      115.11     12.02 o
  -3   2  10        4.99        5.76      3.88 o
  -2   2  10       47.84       52.11      5.89 o
  -1   2  10        2.83        2.38      2.13 o
   0   2  10       13.03        8.64      2.00 o
   1   2  10      159.74      175.99      7.89 o
   2   2  10       63.46       87.18      7.89 o
   3   2  10       98.48       80.04      7.64 o
   4   2  10       19.99       21.42      4.76 o
   5   2  10       67.98       71.65     13.53 o
  -4   3  10       47.95       49.10      7.64 o
  -3   3  10       53.95       51.61      7.64 o
  -2   3  10       11.91        9.65      4.26 o
  -1   3  10        0.26       -2.00      2.00 o
   0   3  10       28.93       32.19      2.88 o
   1   3  10        5.10        4.89      1.88 o
   2   3  10       74.88       73.03      5.89 o
   3   3  10       58.08       52.99      6.51 o
   4   3  10        7.13        2.51      3.51 o
   5   3  10       49.77       40.21     11.02 o
  -4   4  10       12.35       13.53      5.14 o
  -3   4  10        1.58        1.00      3.13 o
  -2   4  10       16.27       22.05      5.14 o
  -1   4  10      425.09      410.23     15.03 o
   0   4  10      142.09      181.50     11.15 o
   1   4  10        0.04        2.00      1.88 o
   2   4  10        1.73        1.00      2.38 o
   3   4  10        1.18        0.63      3.01 o
   4   4  10       85.27       85.30      8.27 o
   5   4  10        8.50       12.40      7.77 o
  -3   5  10        0.00        3.26      3.38 o
  -2   5  10       26.08       40.58      7.01 o
  -1   5  10        0.31       -0.63      3.13 o
   0   5  10       23.26       26.05      4.76 o
   1   5  10       23.56       27.43      3.38 o
   2   5  10        4.17        2.38      2.88 o
   3   5  10        0.20       -1.00      2.88 o
   4   5  10        4.48        0.63      3.51 o
   5   5  10       16.38        9.65      8.27 o
  -2   6  10       19.73       13.03      5.39 o
  -1   6  10       35.18       38.45      7.39 o
   0   6  10        1.80        6.01      4.38 o
   1   6  10       26.34       27.93      6.39 o
   2   6  10        3.69        4.51      3.26 o
   3   6  10        9.71       10.65      3.88 o
   4   6  10        4.84       -0.38      4.01 o
  -2   7  10        3.96        8.39      5.26 o
  -1   7  10       11.47       23.05      6.64 o
   0   7  10       96.25       85.80     14.66 o
   1   7  10       36.28       27.68      6.26 o
   2   7  10      850.55      745.55     23.30 o
   3   7  10        4.86        1.88      3.51 o
   4   7  10       26.12       19.42      6.64 o
   0   8  10       33.33       22.80      9.65 o
   1   8  10       66.83       57.87     13.03 o
   2   8  10      316.67      284.22     19.67 o
   3   8  10      248.36      226.72     14.78 o
  -2  -5  11       28.55       53.61     10.65 o
  -1  -5  11        6.81       14.40      6.39 o
   0  -5  11        2.53        5.39      5.64 o
  -3  -4  11        0.00       -5.26      5.26 o
  -2  -4  11        6.64        9.14      5.39 o
  -1  -4  11        1.39       -2.51      4.51 o
   0  -4  11        0.05       -1.88      4.63 o
   1  -4  11        0.00       -1.00      3.88 o
  -4  -3  11       30.22       39.33     12.78 o
  -3  -3  11        3.64       -5.01      5.01 o
  -2  -3  11        0.79        1.88      4.38 o
  -1  -3  11       10.98       11.52      5.64 o
   0  -3  11       10.22        7.14      4.01 o
   1  -3  11       69.38       67.14      7.77 o
   2  -3  11       34.35       27.18      6.26 o
  -4  -2  11       10.26        7.64      7.14 o
  -3  -2  11        0.07       -0.38      5.76 o
  -2  -2  11        4.99        3.38      4.38 o
  -1  -2  11        0.43       -0.25      3.51 o
   0  -2  11      284.08      297.99     13.15 o
   1  -2  11      118.75      121.25      9.52 o
   2  -2  11        0.16        0.38      3.38 o
   3  -2  11       18.35       17.54      6.01 o
  -4  -1  11       15.67       27.56      9.65 o
  -3  -1  11        7.43        1.50      5.89 o
  -2  -1  11      198.98      221.96     17.16 o
  -1  -1  11       15.34        9.02      4.13 o
   0  -1  11      324.04      347.60     13.28 o
   1  -1  11      116.24      115.87      9.14 o
   2  -1  11       22.23       25.05      5.01 o
   3  -1  11      212.19      222.71     16.66 o
  -4   0  11        0.75       -2.00      4.51 o
  -3   0  11       43.26       49.73      9.65 o
  -2   0  11       34.84       45.47      7.64 o
  -1   0  11      301.76      311.77     16.78 o
   0   0  11        5.19        6.14      3.01 o
   1   0  11      250.58      271.19     12.78 o
   2   0  11        1.34        1.38      2.88 o
   3   0  11       91.54       92.57      8.89 o
   4   0  11      177.36      153.19     20.29 o
  -4   1  11       12.45        9.90      5.76 o
  -3   1  11        3.99        3.26      4.13 o
  -2   1  11        1.21        0.13      3.38 o
  -1   1  11       29.67       30.19      6.26 o
   0   1  11        2.31        2.25      3.13 o
   1   1  11      130.48      127.64      9.39 o
   2   1  11       19.70       19.42      4.26 o
   3   1  11       22.79       21.17      5.01 o
   4   1  11        7.11        0.75      4.26 o
  -4   2  11       44.23       59.87      9.52 o
  -3   2  11        6.39       11.27      5.01 o
  -2   2  11        0.15        2.00      3.51 o
  -1   2  11       54.19       53.24      6.51 o
   0   2  11        1.20       -1.63      2.88 o
   1   2  11       53.34       55.37      6.01 o
   2   2  11       14.49       14.91      3.88 o
   3   2  11       23.82       22.17      4.51 o
   4   2  11       23.26       29.19      6.51 o
  -3   3  11        2.11        2.25      3.51 o
  -2   3  11       50.49       70.52      9.77 o
  -1   3  11       50.46       55.11      6.51 o
   0   3  11        0.00       -2.51      3.01 o
   1   3  11        0.88        0.25      2.51 o
   2   3  11       16.31       13.28      3.88 o
   3   3  11       23.25       20.67      4.89 o
   4   3  11       44.02       69.39      8.02 o
  -3   4  11       16.04        4.89      5.01 o
  -2   4  11      240.56      222.59     16.91 o
  -1   4  11       93.58       74.66      9.90 o
   0   4  11       14.79        7.39      4.63 o
   1   4  11       41.91       29.56      4.63 o
   2   4  11       18.46       13.90      4.01 o
   3   4  11        6.30        6.51      3.88 o
   4   4  11       58.25       66.51      8.14 o
  -2   5  11       31.29       15.78      5.26 o
  -1   5  11      244.76      244.63     24.18 o
   0   5  11        2.88        5.51      3.63 o
   1   5  11        6.19       12.28      3.76 o
   2   5  11        0.78        2.25      3.38 o
   3   5  11        0.73        2.25      3.63 o
   4   5  11       54.89       54.74      7.52 o
  -2   6  11        8.50       16.16      6.01 o
  -1   6  11       10.49        2.63      5.89 o
   0   6  11      104.10       96.95     16.03 o
   1   6  11       50.86       53.99      8.64 o
   2   6  11        8.71       12.78      4.13 o
   3   6  11       15.82       11.65      5.39 o
   4   6  11       56.91       47.85      9.02 o
  -1   7  11        0.51        8.14      6.64 o
   0   7  11        3.62        4.89      6.26 o
   1   7  11      247.09      218.20     25.30 o
   2   7  11      314.32      288.47     15.53 o
   3   7  11       14.49       21.29      5.14 o
  -1  -4  12        3.56       10.40      6.39 o
  -2  -3  12        0.45       -0.63      5.01 o
  -1  -3  12        0.52       -4.51      4.76 o
   0  -3  12       19.03        6.89      5.89 o
   1  -3  12       10.14       10.65      5.64 o
  -3  -2  12        5.97        3.26      8.14 o
  -2  -2  12        0.30       -1.63      4.26 o
  -1  -2  12       44.80       59.50      9.65 o
   0  -2  12        2.51        2.51      4.76 o
   1  -2  12      138.11      147.68     15.16 o
   2  -2  12       69.70       71.02      9.77 o
  -3  -1  12        2.68       11.27      7.27 o
  -2  -1  12      495.78      483.63     24.30 o
  -1  -1  12        8.02        6.64      5.01 o
   0  -1  12        1.40        0.38      3.88 o
   1  -1  12      124.26      137.66     13.65 o
   2  -1  12        0.07        2.88      3.76 o
  -3   0  12       33.80       47.47     13.15 o
  -2   0  12      361.85      349.10     27.93 o
  -1   0  12      568.97      543.00     24.43 o
   0   0  12       78.68       70.65      9.90 o
   1   0  12        3.21        6.26      4.63 o
   2   0  12       44.56       47.72      6.64 o
   3   0  12        0.03        6.39      5.26 o
  -3   1  12       13.21       20.92      9.14 o
  -2   1  12        1.02        1.63      6.14 o
  -1   1  12       39.01       47.47      8.64 o
   0   1  12        7.86       17.04      5.89 o
   1   1  12        2.03        2.63      3.88 o
   2   1  12        4.70        2.51      3.51 o
   3   1  12        7.71        8.27      4.26 o
  -3   2  12        6.57        1.13      6.39 o
  -2   2  12       19.04       17.54      8.27 o
  -1   2  12       10.74       12.28      4.63 o
   0   2  12        1.31       -3.01      3.01 o
   1   2  12        1.96        0.25      4.01 o
   2   2  12       70.41       75.16      7.89 o
   3   2  12        0.36        1.88      3.63 o
  -2   3  12        0.52        0.38      5.26 o
  -1   3  12        1.34        5.26      5.89 o
   0   3  12       13.11       17.04      5.89 o
   1   3  12      205.33      223.21     17.04 o
   2   3  12      232.95      220.58     13.03 o
   3   3  12        1.56        7.27      4.13 o
  -2   4  12       15.79       13.15      7.89 o
  -1   4  12      102.72      116.12     17.79 o
   0   4  12       11.38       15.66      6.01 o
   1   4  12        4.04        4.63      4.63 o
   2   4  12       15.60       20.42      5.76 o
   3   4  12       22.17       19.16      4.89 o
  -1   5  12        3.37       -1.50      5.76 o
   0   5  12        0.13       -2.63      4.76 o
   1   5  12        0.14       -1.13      4.51 o
   2   5  12        0.25       -1.50      4.13 o
   3   5  12       47.66       42.34      7.01 o
   0   6  12      230.99      287.85     29.44 o
   1   6  12        0.00        3.88      6.26 o
   2   6  12       17.60       19.16      7.01 o
  -1  -1  13       23.58       39.96      8.89 o
   0  -1  13       60.35       84.68     11.65 o
   1  -1  13        0.92       -1.00      4.89 o
  -2   0  13      101.03      104.34     19.79 o
  -1   0  13       81.53       87.68     11.52 o
   0   0  13      137.58      165.47     15.66 o
   1   0  13       55.12       60.25      9.65 o
  -2   1  13        0.42        3.38      6.39 o
  -1   1  13      183.23      236.87     28.43 o
   0   1  13       35.52       47.85      9.02 o
   1   1  13      111.32      137.79     14.03 o
   2   1  13       19.03       11.65      6.51 o
  -1   2  13       16.46       11.90      7.89 o
   0   2  13        0.29        2.76      4.38 o
   1   2  13        0.08       -4.38      4.76 o
   2   2  13       26.28       26.18      7.64 o
  -1   3  13        3.39        9.27      8.39 o
   0   3  13        2.06        7.14      5.51 o
   1   3  13      182.63      201.04     17.04 o
   2   3  13       11.05       19.54      6.89 o
   0   4  13       12.87        5.89      7.52 o
   1   4  13        9.39       11.40      6.01 o
 
